# Supplementary material for: Mechanistically linked serum miRNAs distinguish between drug induced and fatty liver disease of different grades
Source: Sci Rep. 2016 Apr 5;6:23709. doi: 10.1038/srep23709 (PMC4820692; doi:10.1038/srep23709)
Supplement: Supplementary Table S3 [file srep23709-s2.xls]

## Sheet: repeatdown
Supplementary Table S3
miRNAs	Genes	drugs	time/dose condition
hsa-miR-98-5p	IRS2	VA_8day_Middle	8day_Middle
hsa-miR-98-5p	IRS2	VA_8day_High	8day_High
hsa-miR-98-5p	IRS2	MP_29day_Middle	29day_Middle
hsa-miR-98-5p	IRS2	TC_29day_Middle	29day_Middle
hsa-miR-98-5p	FOXO1	COL_29day_Low	29day_Low
hsa-miR-98-5p	PRKAA2	PAN_29day_Low	29day_Low
hsa-miR-98-5p	AHR	PAN_29day_Low	29day_Low
hsa-miR-98-5p	PRKAA2	MP_29day_High	29day_High
hsa-miR-98-5p	PRKAA2	LS_15day_High	15day_High
hsa-miR-96-5p	FOXO1	COL_29day_Low	29day_Low
hsa-miR-9-5p	VIM	DSF_4day_High	4day_High
hsa-miR-9-5p	FOXO1	COL_29day_Low	29day_Low
hsa-miR-9-5p	VIM	PAN_15day_Middle	15day_Middle
hsa-miR-93-5p	MAPK9	MP_8day_High	8day_High
hsa-miR-93-5p	MAPK9	PAN_8day_High	8day_High
hsa-miR-93-5p	LDLR	MP_8day_High	8day_High
hsa-miR-93-5p	LDLR	PAN_8day_High	8day_High
hsa-miR-93-5p	MAPK9	DSF_4day_Middle	4day_Middle
hsa-miR-93-5p	MAPK9	DSF_4day_High	4day_High
hsa-miR-93-5p	CAV2	CMA_4day_High	4day_High
hsa-miR-93-5p	CAV2	DSF_4day_High	4day_High
hsa-miR-93-5p	MAPK9	PAN_29day_Middle	29day_Middle
hsa-miR-93-5p	PTEN	PAN_29day_Middle	29day_Middle
hsa-miR-93-5p	CAV2	CCL4_29day_Middle	29day_Middle
hsa-miR-93-5p	MAPK9	PAN_29day_Low	29day_Low
hsa-miR-93-5p	PTEN	PAN_29day_Low	29day_Low
hsa-miR-93-5p	LDLR	PAN_29day_Low	29day_Low
hsa-miR-93-5p	MAPK9	CCL4_29day_High	29day_High
hsa-miR-93-5p	MAPK9	MP_29day_High	29day_High
hsa-miR-93-5p	CAV2	CCL4_29day_High	29day_High
hsa-miR-93-5p	LDLR	MP_29day_High	29day_High
hsa-miR-93-5p	CAV2	CCL4_15day_Low	15day_Low
hsa-miR-93-5p	MAPK9	MP_15day_High	15day_High
hsa-miR-93-5p	CAV2	CMA_15day_High	15day_High
hsa-miR-93-5p	LDLR	MP_15day_High	15day_High
hsa-miR-93-3p	SREBF1	VA_8day_Middle	8day_Middle
hsa-miR-93-3p	ACSL1	MP_8day_High	8day_High
hsa-miR-93-3p	ACSL1	PAN_8day_High	8day_High
hsa-miR-93-3p	ACLY	ETH_8day_High	8day_High
hsa-miR-93-3p	ACLY	MP_8day_High	8day_High
hsa-miR-93-3p	ACLY	PAN_8day_High	8day_High
hsa-miR-93-3p	SREBF1	AMT_8day_High	8day_High
hsa-miR-93-3p	SREBF1	DSF_8day_High	8day_High
hsa-miR-93-3p	SREBF1	ETH_8day_High	8day_High
hsa-miR-93-3p	SREBF1	MP_8day_High	8day_High
hsa-miR-93-3p	SREBF1	PAN_8day_High	8day_High
hsa-miR-93-3p	ACSL1	COL_4day_High	4day_High
hsa-miR-93-3p	ACLY	PAN_4day_High	4day_High
hsa-miR-93-3p	ACLY	VA_4day_High	4day_High
hsa-miR-93-3p	SREBF1	MP_4day_High	4day_High
hsa-miR-93-3p	SREBF1	PAN_4day_High	4day_High
hsa-miR-93-3p	ACLY	MP_29day_Middle	29day_Middle
hsa-miR-93-3p	ACLY	PAN_29day_Middle	29day_Middle
hsa-miR-93-3p	ACSL1	LS_29day_High	29day_High
hsa-miR-93-3p	ACSL1	MP_29day_High	29day_High
hsa-miR-93-3p	ACSL1	VA_29day_High	29day_High
hsa-miR-93-3p	ACLY	MP_29day_High	29day_High
hsa-miR-93-3p	ACLY	VA_29day_High	29day_High
hsa-miR-93-3p	SREBF1	AMT_29day_High	29day_High
hsa-miR-93-3p	SREBF1	LS_29day_High	29day_High
hsa-miR-93-3p	SREBF1	MP_29day_High	29day_High
hsa-miR-93-3p	SREBF1	VA_29day_High	29day_High
hsa-miR-93-3p	ACLY	MP_15day_Middle	15day_Middle
hsa-miR-93-3p	ACLY	PAN_15day_Middle	15day_Middle
hsa-miR-93-3p	ACSL1	LS_15day_High	15day_High
hsa-miR-93-3p	ACSL1	MP_15day_High	15day_High
hsa-miR-93-3p	ACLY	MP_15day_High	15day_High
hsa-miR-93-3p	ACLY	VA_15day_High	15day_High
hsa-miR-93-3p	SREBF1	ETH_15day_High	15day_High
hsa-miR-93-3p	SREBF1	MP_15day_High	15day_High
hsa-miR-93-3p	SREBF1	VA_15day_High	15day_High
hsa-miR-92b-3p	LDLR	MP_8day_High	8day_High
hsa-miR-92b-3p	LDLR	PAN_8day_High	8day_High
hsa-miR-92b-3p	LDLR	PAN_29day_Low	29day_Low
hsa-miR-92b-3p	LDLR	MP_29day_High	29day_High
hsa-miR-92b-3p	LDLR	MP_15day_High	15day_High
hsa-miR-92a-3p	MAPK9	MP_8day_High	8day_High
hsa-miR-92a-3p	MAPK9	PAN_8day_High	8day_High
hsa-miR-92a-3p	LDLR	MP_8day_High	8day_High
hsa-miR-92a-3p	LDLR	PAN_8day_High	8day_High
hsa-miR-92a-3p	ACLY	ETH_8day_High	8day_High
hsa-miR-92a-3p	ACLY	MP_8day_High	8day_High
hsa-miR-92a-3p	ACLY	PAN_8day_High	8day_High
hsa-miR-92a-3p	MAPK9	DSF_4day_Middle	4day_Middle
hsa-miR-92a-3p	MAPK9	DSF_4day_High	4day_High
hsa-miR-92a-3p	ACLY	PAN_4day_High	4day_High
hsa-miR-92a-3p	ACLY	VA_4day_High	4day_High
hsa-miR-92a-3p	MAPK9	PAN_29day_Middle	29day_Middle
hsa-miR-92a-3p	ACLY	MP_29day_Middle	29day_Middle
hsa-miR-92a-3p	ACLY	PAN_29day_Middle	29day_Middle
hsa-miR-92a-3p	MAPK9	PAN_29day_Low	29day_Low
hsa-miR-92a-3p	LDLR	PAN_29day_Low	29day_Low
hsa-miR-92a-3p	MAPK9	CCL4_29day_High	29day_High
hsa-miR-92a-3p	MAPK9	MP_29day_High	29day_High
hsa-miR-92a-3p	LDLR	MP_29day_High	29day_High
hsa-miR-92a-3p	ACLY	MP_29day_High	29day_High
hsa-miR-92a-3p	ACLY	VA_29day_High	29day_High
hsa-miR-92a-3p	ACLY	MP_15day_Middle	15day_Middle
hsa-miR-92a-3p	ACLY	PAN_15day_Middle	15day_Middle
hsa-miR-92a-3p	MAPK9	MP_15day_High	15day_High
hsa-miR-92a-3p	LDLR	MP_15day_High	15day_High
hsa-miR-92a-3p	ACLY	MP_15day_High	15day_High
hsa-miR-92a-3p	ACLY	VA_15day_High	15day_High
hsa-miR-877-3p	ACLY	ETH_8day_High	8day_High
hsa-miR-877-3p	ACLY	MP_8day_High	8day_High
hsa-miR-877-3p	ACLY	PAN_8day_High	8day_High
hsa-miR-877-3p	ACLY	PAN_4day_High	4day_High
hsa-miR-877-3p	ACLY	VA_4day_High	4day_High
hsa-miR-877-3p	ACLY	MP_29day_Middle	29day_Middle
hsa-miR-877-3p	ACLY	PAN_29day_Middle	29day_Middle
hsa-miR-877-3p	NSF	PAN_29day_Low	29day_Low
hsa-miR-877-3p	AKT2	PAN_29day_Low	29day_Low
hsa-miR-877-3p	ACLY	MP_29day_High	29day_High
hsa-miR-877-3p	ACLY	VA_29day_High	29day_High
hsa-miR-877-3p	ACLY	MP_15day_Middle	15day_Middle
hsa-miR-877-3p	ACLY	PAN_15day_Middle	15day_Middle
hsa-miR-877-3p	ACLY	MP_15day_High	15day_High
hsa-miR-877-3p	ACLY	VA_15day_High	15day_High
hsa-miR-769-5p	GOT1	EE_8day_Middle	8day_Middle
hsa-miR-769-5p	GOT1	EE_8day_Low	8day_Low
hsa-miR-769-5p	GOT1	EE_8day_High	8day_High
hsa-miR-769-5p	GOT1	MP_29day_High	29day_High
hsa-miR-769-5p	GOT1	ETN_15day_High	15day_High
hsa-miR-769-5p	GOT1	ETH_15day_High	15day_High
hsa-miR-769-3p	ACLY	ETH_8day_High	8day_High
hsa-miR-769-3p	ACLY	MP_8day_High	8day_High
hsa-miR-769-3p	ACLY	PAN_8day_High	8day_High
hsa-miR-769-3p	ANXA2	AMT_8day_High	8day_High
hsa-miR-769-3p	ACLY	PAN_4day_High	4day_High
hsa-miR-769-3p	ACLY	VA_4day_High	4day_High
hsa-miR-769-3p	ANXA2	AMT_4day_High	4day_High
hsa-miR-769-3p	ACLY	MP_29day_Middle	29day_Middle
hsa-miR-769-3p	ACLY	PAN_29day_Middle	29day_Middle
hsa-miR-769-3p	ACLY	MP_29day_High	29day_High
hsa-miR-769-3p	ACLY	VA_29day_High	29day_High
hsa-miR-769-3p	ACLY	MP_15day_Middle	15day_Middle
hsa-miR-769-3p	ACLY	PAN_15day_Middle	15day_Middle
hsa-miR-769-3p	ACLY	MP_15day_High	15day_High
hsa-miR-769-3p	ACLY	VA_15day_High	15day_High
hsa-miR-766-3p	HNF4A	MP_8day_High	8day_High
hsa-miR-766-3p	HNF4A	PAN_29day_Low	29day_Low
hsa-miR-766-3p	HNF4A	MP_29day_High	29day_High
hsa-miR-766-3p	HNF4A	ETH_15day_High	15day_High
hsa-miR-766-3p	HNF4A	MP_15day_High	15day_High
hsa-miR-765	HNF4A	MP_8day_High	8day_High
hsa-miR-765	HNF4A	PAN_29day_Low	29day_Low
hsa-miR-765	HNF4A	MP_29day_High	29day_High
hsa-miR-765	HNF4A	ETH_15day_High	15day_High
hsa-miR-765	HNF4A	MP_15day_High	15day_High
hsa-miR-7-5p	IRS2	VA_8day_Middle	8day_Middle
hsa-miR-7-5p	MGLL	DSF_8day_Middle	8day_Middle
hsa-miR-7-5p	IRS1	MP_8day_High	8day_High
hsa-miR-7-5p	IRS2	VA_8day_High	8day_High
hsa-miR-7-5p	MAPK9	MP_8day_High	8day_High
hsa-miR-7-5p	MAPK9	PAN_8day_High	8day_High
hsa-miR-7-5p	SOCS2	AMT_8day_High	8day_High
hsa-miR-7-5p	SOCS2	ETH_8day_High	8day_High
hsa-miR-7-5p	MGLL	DSF_8day_High	8day_High
hsa-miR-7-5p	MGLL	PAN_8day_High	8day_High
hsa-miR-7-5p	MAPK9	DSF_4day_Middle	4day_Middle
hsa-miR-7-5p	MAPK9	DSF_4day_High	4day_High
hsa-miR-7-5p	SOCS2	COL_4day_High	4day_High
hsa-miR-7-5p	MGLL	DSF_4day_High	4day_High
hsa-miR-7-5p	MGLL	PAN_4day_High	4day_High
hsa-miR-7-5p	IRS2	MP_29day_Middle	29day_Middle
hsa-miR-7-5p	IRS2	TC_29day_Middle	29day_Middle
hsa-miR-7-5p	MAPK9	PAN_29day_Middle	29day_Middle
hsa-miR-7-5p	SOCS2	HYZ_29day_Middle	29day_Middle
hsa-miR-7-5p	SOCS2	MP_29day_Middle	29day_Middle
hsa-miR-7-5p	MGLL	PAN_29day_Middle	29day_Middle
hsa-miR-7-5p	MAPK9	PAN_29day_Low	29day_Low
hsa-miR-7-5p	SOCS2	MP_29day_Low	29day_Low
hsa-miR-7-5p	MAPK9	CCL4_29day_High	29day_High
hsa-miR-7-5p	MAPK9	MP_29day_High	29day_High
hsa-miR-7-5p	SOCS2	EE_29day_High	29day_High
hsa-miR-7-5p	SOCS2	HYZ_29day_High	29day_High
hsa-miR-7-5p	SOCS2	MP_29day_High	29day_High
hsa-miR-7-5p	ARG1	MP_29day_High	29day_High
hsa-miR-7-5p	MGLL	DSF_29day_High	29day_High
hsa-miR-7-5p	MGLL	LS_29day_High	29day_High
hsa-miR-7-5p	MGLL	VA_29day_High	29day_High
hsa-miR-7-5p	SOCS2	EE_15day_Middle	15day_Middle
hsa-miR-7-5p	MGLL	PAN_15day_Middle	15day_Middle
hsa-miR-7-5p	IRS1	MP_15day_High	15day_High
hsa-miR-7-5p	MAPK9	MP_15day_High	15day_High
hsa-miR-7-5p	SOCS2	IMI_15day_High	15day_High
hsa-miR-7-5p	ARG1	MP_15day_High	15day_High
hsa-miR-7-5p	CAV1	MP_15day_High	15day_High
hsa-miR-7-5p	CAV1	VA_15day_High	15day_High
hsa-miR-7-5p	MGLL	EE_15day_High	15day_High
hsa-miR-7-5p	MGLL	LS_15day_High	15day_High
hsa-miR-7-5p	MGLL	VA_15day_High	15day_High
hsa-miR-744-5p	CEBPA	EE_8day_Middle	8day_Middle
hsa-miR-744-5p	SREBF1	VA_8day_Middle	8day_Middle
hsa-miR-744-5p	CEBPA	CCL4_8day_High	8day_High
hsa-miR-744-5p	CEBPA	EE_8day_High	8day_High
hsa-miR-744-5p	LDLR	MP_8day_High	8day_High
hsa-miR-744-5p	LDLR	PAN_8day_High	8day_High
hsa-miR-744-5p	SREBF1	AMT_8day_High	8day_High
hsa-miR-744-5p	SREBF1	DSF_8day_High	8day_High
hsa-miR-744-5p	SREBF1	ETH_8day_High	8day_High
hsa-miR-744-5p	SREBF1	MP_8day_High	8day_High
hsa-miR-744-5p	SREBF1	PAN_8day_High	8day_High
hsa-miR-744-5p	AGPAT2	MP_8day_High	8day_High
hsa-miR-744-5p	CEBPA	COL_4day_High	4day_High
hsa-miR-744-5p	TGFB1	CMA_4day_High	4day_High
hsa-miR-744-5p	SREBF1	MP_4day_High	4day_High
hsa-miR-744-5p	SREBF1	PAN_4day_High	4day_High
hsa-miR-744-5p	AGPAT2	CMA_4day_High	4day_High
hsa-miR-744-5p	AKT2	PAN_29day_Low	29day_Low
hsa-miR-744-5p	LDLR	PAN_29day_Low	29day_Low
hsa-miR-744-5p	CEBPA	MP_29day_High	29day_High
hsa-miR-744-5p	LDLR	MP_29day_High	29day_High
hsa-miR-744-5p	SREBF1	AMT_29day_High	29day_High
hsa-miR-744-5p	SREBF1	LS_29day_High	29day_High
hsa-miR-744-5p	SREBF1	MP_29day_High	29day_High
hsa-miR-744-5p	SREBF1	VA_29day_High	29day_High
hsa-miR-744-5p	AGPAT2	MP_29day_High	29day_High
hsa-miR-744-5p	CEBPA	ETN_15day_High	15day_High
hsa-miR-744-5p	CEBPA	LS_15day_High	15day_High
hsa-miR-744-5p	CEBPA	MP_15day_High	15day_High
hsa-miR-744-5p	LDLR	MP_15day_High	15day_High
hsa-miR-744-5p	SREBF1	ETH_15day_High	15day_High
hsa-miR-744-5p	SREBF1	MP_15day_High	15day_High
hsa-miR-744-5p	SREBF1	VA_15day_High	15day_High
hsa-miR-744-5p	AGPAT2	MP_15day_High	15day_High
hsa-miR-708-5p	AKT2	PAN_29day_Low	29day_Low
hsa-miR-633	TGFB1	CMA_4day_High	4day_High
hsa-miR-629-5p	HNF4A	MP_8day_High	8day_High
hsa-miR-629-5p	HNF4A	PAN_29day_Low	29day_Low
hsa-miR-629-5p	HNF4A	MP_29day_High	29day_High
hsa-miR-629-5p	HNF4A	ETH_15day_High	15day_High
hsa-miR-629-5p	HNF4A	MP_15day_High	15day_High
hsa-miR-625-5p	AHR	PAN_29day_Low	29day_Low
hsa-miR-615-3p	VIM	DSF_4day_High	4day_High
hsa-miR-615-3p	NR1I2	MP_29day_High	29day_High
hsa-miR-615-3p	VIM	PAN_15day_Middle	15day_Middle
hsa-miR-613	NR1H3	ETH_8day_High	8day_High
hsa-miR-613	NR1H3	ETH_4day_High	4day_High
hsa-miR-584-5p	ROCK1	ETH_4day_Middle	4day_Middle
hsa-miR-519d-3p	PTEN	PAN_29day_Middle	29day_Middle
hsa-miR-519d-3p	PTEN	PAN_29day_Low	29day_Low
hsa-miR-519c-3p	PTEN	PAN_29day_Middle	29day_Middle
hsa-miR-519c-3p	PTEN	PAN_29day_Low	29day_Low
hsa-miR-519a-3p	PTEN	PAN_29day_Middle	29day_Middle
hsa-miR-519a-3p	PTEN	PAN_29day_Low	29day_Low
hsa-miR-500a-3p	FADS2	EE_8day_Low	8day_Low
hsa-miR-500a-3p	FADS2	AMT_8day_High	8day_High
hsa-miR-500a-3p	FADS2	EE_8day_High	8day_High
hsa-miR-500a-3p	FADS2	PAN_8day_High	8day_High
hsa-miR-500a-3p	FADS2	EE_4day_Middle	4day_Middle
hsa-miR-500a-3p	FADS2	EE_4day_Low	4day_Low
hsa-miR-500a-3p	FADS2	EE_4day_High	4day_High
hsa-miR-500a-3p	FADS2	VA_4day_High	4day_High
hsa-miR-500a-3p	FADS2	EE_29day_Middle	29day_Middle
hsa-miR-500a-3p	FADS2	EE_29day_High	29day_High
hsa-miR-500a-3p	FADS2	MP_29day_High	29day_High
hsa-miR-500a-3p	FADS2	VA_15day_Middle	15day_Middle
hsa-miR-500a-3p	FADS2	MP_15day_High	15day_High
hsa-miR-500a-3p	FADS2	VA_15day_High	15day_High
hsa-miR-494-3p	PTEN	PAN_29day_Middle	29day_Middle
hsa-miR-494-3p	PTEN	PAN_29day_Low	29day_Low
hsa-miR-484	IRS2	VA_8day_Middle	8day_Middle
hsa-miR-484	SREBF1	VA_8day_Middle	8day_Middle
hsa-miR-484	IRS2	VA_8day_High	8day_High
hsa-miR-484	ACLY	ETH_8day_High	8day_High
hsa-miR-484	ACLY	MP_8day_High	8day_High
hsa-miR-484	ACLY	PAN_8day_High	8day_High
hsa-miR-484	SREBF1	AMT_8day_High	8day_High
hsa-miR-484	SREBF1	DSF_8day_High	8day_High
hsa-miR-484	SREBF1	ETH_8day_High	8day_High
hsa-miR-484	SREBF1	MP_8day_High	8day_High
hsa-miR-484	SREBF1	PAN_8day_High	8day_High
hsa-miR-484	ACLY	PAN_4day_High	4day_High
hsa-miR-484	ACLY	VA_4day_High	4day_High
hsa-miR-484	SREBF1	MP_4day_High	4day_High
hsa-miR-484	SREBF1	PAN_4day_High	4day_High
hsa-miR-484	IRS2	MP_29day_Middle	29day_Middle
hsa-miR-484	IRS2	TC_29day_Middle	29day_Middle
hsa-miR-484	ACLY	MP_29day_Middle	29day_Middle
hsa-miR-484	ACLY	PAN_29day_Middle	29day_Middle
hsa-miR-484	ACLY	MP_29day_High	29day_High
hsa-miR-484	ACLY	VA_29day_High	29day_High
hsa-miR-484	SREBF1	AMT_29day_High	29day_High
hsa-miR-484	SREBF1	LS_29day_High	29day_High
hsa-miR-484	SREBF1	MP_29day_High	29day_High
hsa-miR-484	SREBF1	VA_29day_High	29day_High
hsa-miR-484	ACLY	MP_15day_Middle	15day_Middle
hsa-miR-484	ACLY	PAN_15day_Middle	15day_Middle
hsa-miR-484	ACLY	MP_15day_High	15day_High
hsa-miR-484	ACLY	VA_15day_High	15day_High
hsa-miR-484	SREBF1	ETH_15day_High	15day_High
hsa-miR-484	SREBF1	MP_15day_High	15day_High
hsa-miR-484	SREBF1	VA_15day_High	15day_High
hsa-miR-449a	HNF4A	MP_8day_High	8day_High
hsa-miR-449a	HNF4A	PAN_29day_Low	29day_Low
hsa-miR-449a	HNF4A	MP_29day_High	29day_High
hsa-miR-449a	HNF4A	ETH_15day_High	15day_High
hsa-miR-449a	HNF4A	MP_15day_High	15day_High
hsa-miR-423-3p	FADS2	EE_8day_Low	8day_Low
hsa-miR-423-3p	FADS2	AMT_8day_High	8day_High
hsa-miR-423-3p	FADS2	EE_8day_High	8day_High
hsa-miR-423-3p	FADS2	PAN_8day_High	8day_High
hsa-miR-423-3p	FADS2	EE_4day_Middle	4day_Middle
hsa-miR-423-3p	FADS2	EE_4day_Low	4day_Low
hsa-miR-423-3p	FADS2	EE_4day_High	4day_High
hsa-miR-423-3p	FADS2	VA_4day_High	4day_High
hsa-miR-423-3p	FADS2	EE_29day_Middle	29day_Middle
hsa-miR-423-3p	AKT2	PAN_29day_Low	29day_Low
hsa-miR-423-3p	FADS2	EE_29day_High	29day_High
hsa-miR-423-3p	FADS2	MP_29day_High	29day_High
hsa-miR-423-3p	FADS2	VA_15day_Middle	15day_Middle
hsa-miR-423-3p	FADS2	MP_15day_High	15day_High
hsa-miR-423-3p	FADS2	VA_15day_High	15day_High
hsa-miR-378a-3p	SREBF1	VA_8day_Middle	8day_Middle
hsa-miR-378a-3p	SREBF1	AMT_8day_High	8day_High
hsa-miR-378a-3p	SREBF1	DSF_8day_High	8day_High
hsa-miR-378a-3p	SREBF1	ETH_8day_High	8day_High
hsa-miR-378a-3p	SREBF1	MP_8day_High	8day_High
hsa-miR-378a-3p	SREBF1	PAN_8day_High	8day_High
hsa-miR-378a-3p	SREBF1	MP_4day_High	4day_High
hsa-miR-378a-3p	SREBF1	PAN_4day_High	4day_High
hsa-miR-378a-3p	CPT2	VA_29day_High	29day_High
hsa-miR-378a-3p	SREBF1	AMT_29day_High	29day_High
hsa-miR-378a-3p	SREBF1	LS_29day_High	29day_High
hsa-miR-378a-3p	SREBF1	MP_29day_High	29day_High
hsa-miR-378a-3p	SREBF1	VA_29day_High	29day_High
hsa-miR-378a-3p	SREBF1	ETH_15day_High	15day_High
hsa-miR-378a-3p	SREBF1	MP_15day_High	15day_High
hsa-miR-378a-3p	SREBF1	VA_15day_High	15day_High
hsa-miR-375	ACSL3	EE_8day_Low	8day_Low
hsa-miR-375	INSIG2	MP_8day_High	8day_High
hsa-miR-375	INSIG2	PAN_8day_High	8day_High
hsa-miR-375	ACSL3	EE_4day_High	4day_High
hsa-miR-375	INSIG2	COL_4day_High	4day_High
hsa-miR-375	INSIG2	PAN_4day_High	4day_High
hsa-miR-375	ATG7	HYZ_29day_Middle	29day_Middle
hsa-miR-375	INSIG2	PAN_29day_Middle	29day_Middle
hsa-miR-375	INSIG2	MP_29day_High	29day_High
hsa-miR-375	INSIG2	PAN_15day_Middle	15day_Middle
hsa-miR-375	INSIG2	ETH_15day_High	15day_High
hsa-miR-375	INSIG2	IMI_15day_High	15day_High
hsa-miR-375	INSIG2	LS_15day_High	15day_High
hsa-miR-375	INSIG2	MP_15day_High	15day_High
hsa-miR-375	INSIG2	VA_15day_High	15day_High
hsa-miR-374b-5p	IRS2	VA_8day_Middle	8day_Middle
hsa-miR-374b-5p	IRS2	VA_8day_High	8day_High
hsa-miR-374b-5p	IRS2	MP_29day_Middle	29day_Middle
hsa-miR-374b-5p	IRS2	TC_29day_Middle	29day_Middle
hsa-miR-373-3p	FITM2	DSF_8day_High	8day_High
hsa-miR-373-3p	FITM2	LS_8day_High	8day_High
hsa-miR-373-3p	FITM2	MP_8day_High	8day_High
hsa-miR-373-3p	INSIG2	MP_8day_High	8day_High
hsa-miR-373-3p	INSIG2	PAN_8day_High	8day_High
hsa-miR-373-3p	FITM2	COL_4day_High	4day_High
hsa-miR-373-3p	INSIG2	COL_4day_High	4day_High
hsa-miR-373-3p	INSIG2	PAN_4day_High	4day_High
hsa-miR-373-3p	INSIG2	PAN_29day_Middle	29day_Middle
hsa-miR-373-3p	FITM2	LS_29day_High	29day_High
hsa-miR-373-3p	FITM2	MP_29day_High	29day_High
hsa-miR-373-3p	FITM2	VA_29day_High	29day_High
hsa-miR-373-3p	INSIG2	MP_29day_High	29day_High
hsa-miR-373-3p	INSIG2	PAN_15day_Middle	15day_Middle
hsa-miR-373-3p	FITM2	LS_15day_High	15day_High
hsa-miR-373-3p	FITM2	MP_15day_High	15day_High
hsa-miR-373-3p	FITM2	VA_15day_High	15day_High
hsa-miR-373-3p	INSIG2	ETH_15day_High	15day_High
hsa-miR-373-3p	INSIG2	IMI_15day_High	15day_High
hsa-miR-373-3p	INSIG2	LS_15day_High	15day_High
hsa-miR-373-3p	INSIG2	MP_15day_High	15day_High
hsa-miR-373-3p	INSIG2	VA_15day_High	15day_High
hsa-miR-361-5p	ACLY	ETH_8day_High	8day_High
hsa-miR-361-5p	ACLY	MP_8day_High	8day_High
hsa-miR-361-5p	ACLY	PAN_8day_High	8day_High
hsa-miR-361-5p	ACLY	PAN_4day_High	4day_High
hsa-miR-361-5p	ACLY	VA_4day_High	4day_High
hsa-miR-361-5p	ACLY	MP_29day_Middle	29day_Middle
hsa-miR-361-5p	ACLY	PAN_29day_Middle	29day_Middle
hsa-miR-361-5p	ACLY	MP_29day_High	29day_High
hsa-miR-361-5p	ACLY	VA_29day_High	29day_High
hsa-miR-361-5p	ACLY	MP_15day_Middle	15day_Middle
hsa-miR-361-5p	ACLY	PAN_15day_Middle	15day_Middle
hsa-miR-361-5p	ACLY	MP_15day_High	15day_High
hsa-miR-361-5p	ACLY	VA_15day_High	15day_High
hsa-miR-3605-3p	VIM	DSF_4day_High	4day_High
hsa-miR-3605-3p	VIM	PAN_15day_Middle	15day_Middle
hsa-miR-34c-5p	HNF4A	MP_8day_High	8day_High
hsa-miR-34c-5p	HNF4A	PAN_29day_Low	29day_Low
hsa-miR-34c-5p	HNF4A	MP_29day_High	29day_High
hsa-miR-34c-5p	HNF4A	ETH_15day_High	15day_High
hsa-miR-34c-5p	HNF4A	MP_15day_High	15day_High
hsa-miR-34c-5p	CAV1	MP_15day_High	15day_High
hsa-miR-34c-5p	CAV1	VA_15day_High	15day_High
hsa-miR-34b-5p	HNF4A	MP_8day_High	8day_High
hsa-miR-34b-5p	HNF4A	PAN_29day_Low	29day_Low
hsa-miR-34b-5p	HNF4A	MP_29day_High	29day_High
hsa-miR-34b-5p	HNF4A	ETH_15day_High	15day_High
hsa-miR-34b-5p	HNF4A	MP_15day_High	15day_High
hsa-miR-34b-5p	CAV1	MP_15day_High	15day_High
hsa-miR-34b-5p	CAV1	VA_15day_High	15day_High
hsa-miR-34a-5p	HNF4A	MP_8day_High	8day_High
hsa-miR-34a-5p	ACSL1	MP_8day_High	8day_High
hsa-miR-34a-5p	ACSL1	PAN_8day_High	8day_High
hsa-miR-34a-5p	ACSL1	COL_4day_High	4day_High
hsa-miR-34a-5p	HNF4A	PAN_29day_Low	29day_Low
hsa-miR-34a-5p	HNF4A	MP_29day_High	29day_High
hsa-miR-34a-5p	CPT2	VA_29day_High	29day_High
hsa-miR-34a-5p	ACSL1	LS_29day_High	29day_High
hsa-miR-34a-5p	ACSL1	MP_29day_High	29day_High
hsa-miR-34a-5p	ACSL1	VA_29day_High	29day_High
hsa-miR-34a-5p	HNF4A	ETH_15day_High	15day_High
hsa-miR-34a-5p	HNF4A	MP_15day_High	15day_High
hsa-miR-34a-5p	ACSL1	LS_15day_High	15day_High
hsa-miR-34a-5p	ACSL1	MP_15day_High	15day_High
hsa-miR-346	IL18	CMA_15day_High	15day_High
hsa-miR-346	IL18	ETH_15day_High	15day_High
hsa-miR-340-5p	ACSL3	EE_8day_Low	8day_Low
hsa-miR-340-5p	ACSL3	EE_4day_High	4day_High
hsa-miR-33b-5p	ABCA1	MP_15day_High	15day_High
hsa-miR-33a-5p	IRS2	VA_8day_Middle	8day_Middle
hsa-miR-33a-5p	IRS2	VA_8day_High	8day_High
hsa-miR-33a-5p	IRS2	MP_29day_Middle	29day_Middle
hsa-miR-33a-5p	IRS2	TC_29day_Middle	29day_Middle
hsa-miR-33a-5p	ABCA1	MP_15day_High	15day_High
hsa-miR-335-5p	FADS1	EE_8day_Middle	8day_Middle
hsa-miR-335-5p	SREBF1	VA_8day_Middle	8day_Middle
hsa-miR-335-5p	ACSL3	EE_8day_Low	8day_Low
hsa-miR-335-5p	FADS1	EE_8day_Low	8day_Low
hsa-miR-335-5p	FADS2	EE_8day_Low	8day_Low
hsa-miR-335-5p	LDLR	MP_8day_High	8day_High
hsa-miR-335-5p	LDLR	PAN_8day_High	8day_High
hsa-miR-335-5p	ACSL1	MP_8day_High	8day_High
hsa-miR-335-5p	ACSL1	PAN_8day_High	8day_High
hsa-miR-335-5p	FADS1	EE_8day_High	8day_High
hsa-miR-335-5p	FADS1	PAN_8day_High	8day_High
hsa-miR-335-5p	FADS1	VA_8day_High	8day_High
hsa-miR-335-5p	SREBF1	AMT_8day_High	8day_High
hsa-miR-335-5p	SREBF1	DSF_8day_High	8day_High
hsa-miR-335-5p	SREBF1	ETH_8day_High	8day_High
hsa-miR-335-5p	SREBF1	MP_8day_High	8day_High
hsa-miR-335-5p	SREBF1	PAN_8day_High	8day_High
hsa-miR-335-5p	FADS2	AMT_8day_High	8day_High
hsa-miR-335-5p	FADS2	EE_8day_High	8day_High
hsa-miR-335-5p	FADS2	PAN_8day_High	8day_High
hsa-miR-335-5p	INSIG2	MP_8day_High	8day_High
hsa-miR-335-5p	INSIG2	PAN_8day_High	8day_High
hsa-miR-335-5p	PNPLA3	PAN_4day_Middle	4day_Middle
hsa-miR-335-5p	FADS1	EE_4day_Middle	4day_Middle
hsa-miR-335-5p	FADS2	EE_4day_Middle	4day_Middle
hsa-miR-335-5p	PNPLA3	PAN_4day_Low	4day_Low
hsa-miR-335-5p	FADS2	EE_4day_Low	4day_Low
hsa-miR-335-5p	PNPLA3	PAN_4day_High	4day_High
hsa-miR-335-5p	ACSL1	COL_4day_High	4day_High
hsa-miR-335-5p	ACSL3	EE_4day_High	4day_High
hsa-miR-335-5p	FADS1	EE_4day_High	4day_High
hsa-miR-335-5p	FADS1	VA_4day_High	4day_High
hsa-miR-335-5p	SREBF1	MP_4day_High	4day_High
hsa-miR-335-5p	SREBF1	PAN_4day_High	4day_High
hsa-miR-335-5p	FADS2	EE_4day_High	4day_High
hsa-miR-335-5p	FADS2	VA_4day_High	4day_High
hsa-miR-335-5p	INSIG2	COL_4day_High	4day_High
hsa-miR-335-5p	INSIG2	PAN_4day_High	4day_High
hsa-miR-335-5p	FOXA2	HYZ_29day_Middle	29day_Middle
hsa-miR-335-5p	FOXA2	MP_29day_Middle	29day_Middle
hsa-miR-335-5p	FADS1	EE_29day_Middle	29day_Middle
hsa-miR-335-5p	FADS2	EE_29day_Middle	29day_Middle
hsa-miR-335-5p	INSIG2	PAN_29day_Middle	29day_Middle
hsa-miR-335-5p	FOXO1	COL_29day_Low	29day_Low
hsa-miR-335-5p	LDLR	PAN_29day_Low	29day_Low
hsa-miR-335-5p	FADS1	EE_29day_Low	29day_Low
hsa-miR-335-5p	LDLR	MP_29day_High	29day_High
hsa-miR-335-5p	ACSL1	LS_29day_High	29day_High
hsa-miR-335-5p	ACSL1	MP_29day_High	29day_High
hsa-miR-335-5p	ACSL1	VA_29day_High	29day_High
hsa-miR-335-5p	FOXA2	DSF_29day_High	29day_High
hsa-miR-335-5p	FADS1	EE_29day_High	29day_High
hsa-miR-335-5p	FADS1	MP_29day_High	29day_High
hsa-miR-335-5p	FADS1	VA_29day_High	29day_High
hsa-miR-335-5p	SREBF1	AMT_29day_High	29day_High
hsa-miR-335-5p	SREBF1	LS_29day_High	29day_High
hsa-miR-335-5p	SREBF1	MP_29day_High	29day_High
hsa-miR-335-5p	SREBF1	VA_29day_High	29day_High
hsa-miR-335-5p	FADS2	EE_29day_High	29day_High
hsa-miR-335-5p	FADS2	MP_29day_High	29day_High
hsa-miR-335-5p	INSIG2	MP_29day_High	29day_High
hsa-miR-335-5p	FOXA2	VA_15day_Middle	15day_Middle
hsa-miR-335-5p	FADS2	VA_15day_Middle	15day_Middle
hsa-miR-335-5p	INSIG2	PAN_15day_Middle	15day_Middle
hsa-miR-335-5p	FOXA2	AMT_15day_Low	15day_Low
hsa-miR-335-5p	LDLR	MP_15day_High	15day_High
hsa-miR-335-5p	ACSL1	LS_15day_High	15day_High
hsa-miR-335-5p	ACSL1	MP_15day_High	15day_High
hsa-miR-335-5p	FADS1	MP_15day_High	15day_High
hsa-miR-335-5p	FADS1	VA_15day_High	15day_High
hsa-miR-335-5p	SREBF1	ETH_15day_High	15day_High
hsa-miR-335-5p	SREBF1	MP_15day_High	15day_High
hsa-miR-335-5p	SREBF1	VA_15day_High	15day_High
hsa-miR-335-5p	FADS2	MP_15day_High	15day_High
hsa-miR-335-5p	FADS2	VA_15day_High	15day_High
hsa-miR-335-5p	INSIG2	ETH_15day_High	15day_High
hsa-miR-335-5p	INSIG2	IMI_15day_High	15day_High
hsa-miR-335-5p	INSIG2	LS_15day_High	15day_High
hsa-miR-335-5p	INSIG2	MP_15day_High	15day_High
hsa-miR-335-5p	INSIG2	VA_15day_High	15day_High
hsa-miR-330-5p	ANXA5	PAN_8day_High	8day_High
hsa-miR-324-5p	ELOVL5	EE_8day_Middle	8day_Middle
hsa-miR-324-5p	ELOVL5	EE_8day_Low	8day_Low
hsa-miR-324-5p	ELOVL5	AMT_8day_High	8day_High
hsa-miR-324-5p	ELOVL5	EE_8day_High	8day_High
hsa-miR-324-5p	ELOVL5	ETH_8day_High	8day_High
hsa-miR-324-5p	ELOVL5	MP_8day_High	8day_High
hsa-miR-324-5p	ELOVL5	PAN_8day_High	8day_High
hsa-miR-324-5p	ELOVL5	VA_8day_High	8day_High
hsa-miR-324-5p	ELOVL5	COL_4day_High	4day_High
hsa-miR-324-5p	ELOVL5	DIL_4day_High	4day_High
hsa-miR-324-5p	ELOVL5	IMI_4day_High	4day_High
hsa-miR-324-5p	ELOVL5	VA_4day_High	4day_High
hsa-miR-324-5p	ELOVL5	MP_29day_Middle	29day_Middle
hsa-miR-324-5p	ELOVL5	PAN_29day_Middle	29day_Middle
hsa-miR-324-5p	ELOVL5	EE_29day_Low	29day_Low
hsa-miR-324-5p	ELOVL5	PAN_29day_Low	29day_Low
hsa-miR-324-5p	ELOVL5	AMT_29day_High	29day_High
hsa-miR-324-5p	ELOVL5	EE_29day_High	29day_High
hsa-miR-324-5p	ELOVL5	IMI_29day_High	29day_High
hsa-miR-324-5p	ELOVL5	LS_29day_High	29day_High
hsa-miR-324-5p	ELOVL5	MP_29day_High	29day_High
hsa-miR-324-5p	ELOVL5	VA_29day_High	29day_High
hsa-miR-324-5p	ELOVL5	EE_15day_Middle	15day_Middle
hsa-miR-324-5p	ELOVL5	PAN_15day_Middle	15day_Middle
hsa-miR-324-5p	ELOVL5	EE_15day_High	15day_High
hsa-miR-324-5p	ELOVL5	ETH_15day_High	15day_High
hsa-miR-324-5p	ELOVL5	IMI_15day_High	15day_High
hsa-miR-324-5p	ELOVL5	LS_15day_High	15day_High
hsa-miR-324-5p	ELOVL5	MP_15day_High	15day_High
hsa-miR-324-5p	ELOVL5	VA_15day_High	15day_High
hsa-miR-324-3p	FADS2	EE_8day_Low	8day_Low
hsa-miR-324-3p	ACLY	ETH_8day_High	8day_High
hsa-miR-324-3p	ACLY	MP_8day_High	8day_High
hsa-miR-324-3p	ACLY	PAN_8day_High	8day_High
hsa-miR-324-3p	FADS2	AMT_8day_High	8day_High
hsa-miR-324-3p	FADS2	EE_8day_High	8day_High
hsa-miR-324-3p	FADS2	PAN_8day_High	8day_High
hsa-miR-324-3p	FADS2	EE_4day_Middle	4day_Middle
hsa-miR-324-3p	FADS2	EE_4day_Low	4day_Low
hsa-miR-324-3p	ACLY	PAN_4day_High	4day_High
hsa-miR-324-3p	ACLY	VA_4day_High	4day_High
hsa-miR-324-3p	FADS2	EE_4day_High	4day_High
hsa-miR-324-3p	FADS2	VA_4day_High	4day_High
hsa-miR-324-3p	ACLY	MP_29day_Middle	29day_Middle
hsa-miR-324-3p	ACLY	PAN_29day_Middle	29day_Middle
hsa-miR-324-3p	FADS2	EE_29day_Middle	29day_Middle
hsa-miR-324-3p	ACLY	MP_29day_High	29day_High
hsa-miR-324-3p	ACLY	VA_29day_High	29day_High
hsa-miR-324-3p	FADS2	EE_29day_High	29day_High
hsa-miR-324-3p	FADS2	MP_29day_High	29day_High
hsa-miR-324-3p	ACLY	MP_15day_Middle	15day_Middle
hsa-miR-324-3p	ACLY	PAN_15day_Middle	15day_Middle
hsa-miR-324-3p	FADS2	VA_15day_Middle	15day_Middle
hsa-miR-324-3p	ACLY	MP_15day_High	15day_High
hsa-miR-324-3p	ACLY	VA_15day_High	15day_High
hsa-miR-324-3p	FADS2	MP_15day_High	15day_High
hsa-miR-324-3p	FADS2	VA_15day_High	15day_High
hsa-miR-320c	ATG7	HYZ_29day_Middle	29day_Middle
hsa-miR-320b	ACLY	ETH_8day_High	8day_High
hsa-miR-320b	ACLY	MP_8day_High	8day_High
hsa-miR-320b	ACLY	PAN_8day_High	8day_High
hsa-miR-320b	ACLY	PAN_4day_High	4day_High
hsa-miR-320b	ACLY	VA_4day_High	4day_High
hsa-miR-320b	ACLY	MP_29day_Middle	29day_Middle
hsa-miR-320b	ACLY	PAN_29day_Middle	29day_Middle
hsa-miR-320b	ACLY	MP_29day_High	29day_High
hsa-miR-320b	ACLY	VA_29day_High	29day_High
hsa-miR-320b	ACLY	MP_15day_Middle	15day_Middle
hsa-miR-320b	ACLY	PAN_15day_Middle	15day_Middle
hsa-miR-320b	ACLY	MP_15day_High	15day_High
hsa-miR-320b	ACLY	VA_15day_High	15day_High
hsa-miR-30c-5p	MGLL	DSF_8day_Middle	8day_Middle
hsa-miR-30c-5p	MGLL	DSF_8day_High	8day_High
hsa-miR-30c-5p	MGLL	PAN_8day_High	8day_High
hsa-miR-30c-5p	VIM	DSF_4day_High	4day_High
hsa-miR-30c-5p	MGLL	DSF_4day_High	4day_High
hsa-miR-30c-5p	MGLL	PAN_4day_High	4day_High
hsa-miR-30c-5p	MGLL	PAN_29day_Middle	29day_Middle
hsa-miR-30c-5p	MGLL	DSF_29day_High	29day_High
hsa-miR-30c-5p	MGLL	LS_29day_High	29day_High
hsa-miR-30c-5p	MGLL	VA_29day_High	29day_High
hsa-miR-30c-5p	VIM	PAN_15day_Middle	15day_Middle
hsa-miR-30c-5p	MGLL	PAN_15day_Middle	15day_Middle
hsa-miR-30c-5p	MGLL	EE_15day_High	15day_High
hsa-miR-30c-5p	MGLL	LS_15day_High	15day_High
hsa-miR-30c-5p	MGLL	VA_15day_High	15day_High
hsa-miR-30a-5p	ELOVL5	EE_8day_Middle	8day_Middle
hsa-miR-30a-5p	ELOVL5	EE_8day_Low	8day_Low
hsa-miR-30a-5p	LDLR	MP_8day_High	8day_High
hsa-miR-30a-5p	LDLR	PAN_8day_High	8day_High
hsa-miR-30a-5p	ELOVL5	AMT_8day_High	8day_High
hsa-miR-30a-5p	ELOVL5	EE_8day_High	8day_High
hsa-miR-30a-5p	ELOVL5	ETH_8day_High	8day_High
hsa-miR-30a-5p	ELOVL5	MP_8day_High	8day_High
hsa-miR-30a-5p	ELOVL5	PAN_8day_High	8day_High
hsa-miR-30a-5p	ELOVL5	VA_8day_High	8day_High
hsa-miR-30a-5p	VIM	DSF_4day_High	4day_High
hsa-miR-30a-5p	ELOVL5	COL_4day_High	4day_High
hsa-miR-30a-5p	ELOVL5	DIL_4day_High	4day_High
hsa-miR-30a-5p	ELOVL5	IMI_4day_High	4day_High
hsa-miR-30a-5p	ELOVL5	VA_4day_High	4day_High
hsa-miR-30a-5p	ELOVL5	MP_29day_Middle	29day_Middle
hsa-miR-30a-5p	ELOVL5	PAN_29day_Middle	29day_Middle
hsa-miR-30a-5p	LDLR	PAN_29day_Low	29day_Low
hsa-miR-30a-5p	ELOVL5	EE_29day_Low	29day_Low
hsa-miR-30a-5p	ELOVL5	PAN_29day_Low	29day_Low
hsa-miR-30a-5p	ARG1	MP_29day_High	29day_High
hsa-miR-30a-5p	LDLR	MP_29day_High	29day_High
hsa-miR-30a-5p	ELOVL5	AMT_29day_High	29day_High
hsa-miR-30a-5p	ELOVL5	EE_29day_High	29day_High
hsa-miR-30a-5p	ELOVL5	IMI_29day_High	29day_High
hsa-miR-30a-5p	ELOVL5	LS_29day_High	29day_High
hsa-miR-30a-5p	ELOVL5	MP_29day_High	29day_High
hsa-miR-30a-5p	ELOVL5	VA_29day_High	29day_High
hsa-miR-30a-5p	VIM	PAN_15day_Middle	15day_Middle
hsa-miR-30a-5p	ELOVL5	EE_15day_Middle	15day_Middle
hsa-miR-30a-5p	ELOVL5	PAN_15day_Middle	15day_Middle
hsa-miR-30a-5p	ARG1	MP_15day_High	15day_High
hsa-miR-30a-5p	LDLR	MP_15day_High	15day_High
hsa-miR-30a-5p	ELOVL5	EE_15day_High	15day_High
hsa-miR-30a-5p	ELOVL5	ETH_15day_High	15day_High
hsa-miR-30a-5p	ELOVL5	IMI_15day_High	15day_High
hsa-miR-30a-5p	ELOVL5	LS_15day_High	15day_High
hsa-miR-30a-5p	ELOVL5	MP_15day_High	15day_High
hsa-miR-30a-5p	ELOVL5	VA_15day_High	15day_High
hsa-miR-29b-3p	PTEN	PAN_29day_Middle	29day_Middle
hsa-miR-29b-3p	PTEN	PAN_29day_Low	29day_Low
hsa-miR-29a-3p	PTEN	PAN_29day_Middle	29day_Middle
hsa-miR-29a-3p	PTEN	PAN_29day_Low	29day_Low
hsa-miR-27b-3p	MAPK9	MP_8day_High	8day_High
hsa-miR-27b-3p	MAPK9	PAN_8day_High	8day_High
hsa-miR-27b-3p	MAPK9	DSF_4day_Middle	4day_Middle
hsa-miR-27b-3p	MAPK9	DSF_4day_High	4day_High
hsa-miR-27b-3p	MAPK9	PAN_29day_Middle	29day_Middle
hsa-miR-27b-3p	MAPK9	PAN_29day_Low	29day_Low
hsa-miR-27b-3p	MAPK9	CCL4_29day_High	29day_High
hsa-miR-27b-3p	MAPK9	MP_29day_High	29day_High
hsa-miR-27b-3p	MAPK9	MP_15day_High	15day_High
hsa-miR-27a-3p	FOXO1	COL_29day_Low	29day_Low
hsa-miR-27a-3p	ABCA1	MP_15day_High	15day_High
hsa-miR-26b-5p	RAB32	EE_8day_Low	8day_Low
hsa-miR-26b-5p	FADS2	EE_8day_Low	8day_Low
hsa-miR-26b-5p	ELOVL2	EE_8day_Low	8day_Low
hsa-miR-26b-5p	ELOVL2	IMI_8day_Low	8day_Low
hsa-miR-26b-5p	ANXA5	PAN_8day_High	8day_High
hsa-miR-26b-5p	LCAT	MP_8day_High	8day_High
hsa-miR-26b-5p	FADS2	AMT_8day_High	8day_High
hsa-miR-26b-5p	FADS2	EE_8day_High	8day_High
hsa-miR-26b-5p	FADS2	PAN_8day_High	8day_High
hsa-miR-26b-5p	ELOVL2	MP_8day_High	8day_High
hsa-miR-26b-5p	ELOVL2	VA_8day_High	8day_High
hsa-miR-26b-5p	FADS2	EE_4day_Middle	4day_Middle
hsa-miR-26b-5p	ELOVL2	VA_4day_Middle	4day_Middle
hsa-miR-26b-5p	FADS2	EE_4day_Low	4day_Low
hsa-miR-26b-5p	CAV2	CMA_4day_High	4day_High
hsa-miR-26b-5p	CAV2	DSF_4day_High	4day_High
hsa-miR-26b-5p	VIM	DSF_4day_High	4day_High
hsa-miR-26b-5p	RAB32	DIL_4day_High	4day_High
hsa-miR-26b-5p	RAB32	DSF_4day_High	4day_High
hsa-miR-26b-5p	FADS2	EE_4day_High	4day_High
hsa-miR-26b-5p	FADS2	VA_4day_High	4day_High
hsa-miR-26b-5p	CAV2	CCL4_29day_Middle	29day_Middle
hsa-miR-26b-5p	RAB32	PAN_29day_Middle	29day_Middle
hsa-miR-26b-5p	FADS2	EE_29day_Middle	29day_Middle
hsa-miR-26b-5p	ELOVL2	MP_29day_Middle	29day_Middle
hsa-miR-26b-5p	NSF	PAN_29day_Low	29day_Low
hsa-miR-26b-5p	RAB32	EE_29day_Low	29day_Low
hsa-miR-26b-5p	CAV2	CCL4_29day_High	29day_High
hsa-miR-26b-5p	LCAT	MP_29day_High	29day_High
hsa-miR-26b-5p	FADS2	EE_29day_High	29day_High
hsa-miR-26b-5p	FADS2	MP_29day_High	29day_High
hsa-miR-26b-5p	ELOVL2	MP_29day_High	29day_High
hsa-miR-26b-5p	VIM	PAN_15day_Middle	15day_Middle
hsa-miR-26b-5p	RAB32	CMA_15day_Middle	15day_Middle
hsa-miR-26b-5p	RAB32	PAN_15day_Middle	15day_Middle
hsa-miR-26b-5p	FADS2	VA_15day_Middle	15day_Middle
hsa-miR-26b-5p	ELOVL2	EE_15day_Middle	15day_Middle
hsa-miR-26b-5p	CAV2	CCL4_15day_Low	15day_Low
hsa-miR-26b-5p	CAV1	MP_15day_High	15day_High
hsa-miR-26b-5p	CAV1	VA_15day_High	15day_High
hsa-miR-26b-5p	CAV2	CMA_15day_High	15day_High
hsa-miR-26b-5p	ABCA1	MP_15day_High	15day_High
hsa-miR-26b-5p	LCAT	MP_15day_High	15day_High
hsa-miR-26b-5p	FADS2	MP_15day_High	15day_High
hsa-miR-26b-5p	FADS2	VA_15day_High	15day_High
hsa-miR-26b-5p	ELOVL2	HYZ_15day_High	15day_High
hsa-miR-26b-5p	ELOVL2	MP_15day_High	15day_High
hsa-miR-26b-5p	ELOVL2	VA_15day_High	15day_High
hsa-miR-26b-3p	LDLR	MP_8day_High	8day_High
hsa-miR-26b-3p	LDLR	PAN_8day_High	8day_High
hsa-miR-26b-3p	LDLR	PAN_29day_Low	29day_Low
hsa-miR-26b-3p	LDLR	MP_29day_High	29day_High
hsa-miR-26b-3p	LDLR	MP_15day_High	15day_High
hsa-miR-26a-5p	PTEN	PAN_29day_Middle	29day_Middle
hsa-miR-26a-5p	PTEN	PAN_29day_Low	29day_Low
hsa-miR-26a-5p	AHR	PAN_29day_Low	29day_Low
hsa-miR-26a-5p	ABCA1	MP_15day_High	15day_High
hsa-miR-25-3p	SREBF1	VA_8day_Middle	8day_Middle
hsa-miR-25-3p	SREBF1	AMT_8day_High	8day_High
hsa-miR-25-3p	SREBF1	DSF_8day_High	8day_High
hsa-miR-25-3p	SREBF1	ETH_8day_High	8day_High
hsa-miR-25-3p	SREBF1	MP_8day_High	8day_High
hsa-miR-25-3p	SREBF1	PAN_8day_High	8day_High
hsa-miR-25-3p	SREBF1	MP_4day_High	4day_High
hsa-miR-25-3p	SREBF1	PAN_4day_High	4day_High
hsa-miR-25-3p	SREBF1	AMT_29day_High	29day_High
hsa-miR-25-3p	SREBF1	LS_29day_High	29day_High
hsa-miR-25-3p	SREBF1	MP_29day_High	29day_High
hsa-miR-25-3p	SREBF1	VA_29day_High	29day_High
hsa-miR-25-3p	SREBF1	ETH_15day_High	15day_High
hsa-miR-25-3p	SREBF1	MP_15day_High	15day_High
hsa-miR-25-3p	SREBF1	VA_15day_High	15day_High
hsa-miR-24-3p	HNF4A	MP_8day_High	8day_High
hsa-miR-24-3p	TGFB1	CMA_4day_High	4day_High
hsa-miR-24-3p	HNF4A	PAN_29day_Low	29day_Low
hsa-miR-24-3p	HNF4A	MP_29day_High	29day_High
hsa-miR-24-3p	HNF4A	ETH_15day_High	15day_High
hsa-miR-24-3p	HNF4A	MP_15day_High	15day_High
hsa-miR-23b-3p	ACAT1	EE_8day_High	8day_High
hsa-miR-23b-3p	ACAT1	MP_8day_High	8day_High
hsa-miR-23b-3p	PTEN	PAN_29day_Middle	29day_Middle
hsa-miR-23b-3p	PTEN	PAN_29day_Low	29day_Low
hsa-miR-23b-3p	ACAT1	MP_29day_High	29day_High
hsa-miR-23b-3p	ACAT1	EE_15day_Middle	15day_Middle
hsa-miR-23b-3p	ACAT1	CCL4_15day_High	15day_High
hsa-miR-23b-3p	ACAT1	EE_15day_High	15day_High
hsa-miR-23b-3p	ACAT1	LS_15day_High	15day_High
hsa-miR-23b-3p	ACAT1	MP_15day_High	15day_High
hsa-miR-23a-3p	PTEN	PAN_29day_Middle	29day_Middle
hsa-miR-23a-3p	PTEN	PAN_29day_Low	29day_Low
hsa-miR-223-3p	FOXO1	COL_29day_Low	29day_Low
hsa-miR-222-3p	PTEN	PAN_29day_Middle	29day_Middle
hsa-miR-222-3p	PTEN	PAN_29day_Low	29day_Low
hsa-miR-221-3p	ACSL3	EE_8day_Low	8day_Low
hsa-miR-221-3p	ACSL3	EE_4day_High	4day_High
hsa-miR-221-3p	PTEN	PAN_29day_Middle	29day_Middle
hsa-miR-221-3p	PTEN	PAN_29day_Low	29day_Low
hsa-miR-217	PTEN	PAN_29day_Middle	29day_Middle
hsa-miR-217	PTEN	PAN_29day_Low	29day_Low
hsa-miR-216a-5p	PTEN	PAN_29day_Middle	29day_Middle
hsa-miR-216a-5p	PTEN	PAN_29day_Low	29day_Low
hsa-miR-21-5p	ACAT1	EE_8day_High	8day_High
hsa-miR-21-5p	ACAT1	MP_8day_High	8day_High
hsa-miR-21-5p	TGFB1	CMA_4day_High	4day_High
hsa-miR-21-5p	PTEN	PAN_29day_Middle	29day_Middle
hsa-miR-21-5p	PTEN	PAN_29day_Low	29day_Low
hsa-miR-21-5p	AKT2	PAN_29day_Low	29day_Low
hsa-miR-21-5p	ACAT1	MP_29day_High	29day_High
hsa-miR-21-5p	ACAT1	EE_15day_Middle	15day_Middle
hsa-miR-21-5p	ACAT1	CCL4_15day_High	15day_High
hsa-miR-21-5p	ACAT1	EE_15day_High	15day_High
hsa-miR-21-5p	ACAT1	LS_15day_High	15day_High
hsa-miR-21-5p	ACAT1	MP_15day_High	15day_High
hsa-miR-215-5p	FADS1	EE_8day_Middle	8day_Middle
hsa-miR-215-5p	ELOVL5	EE_8day_Middle	8day_Middle
hsa-miR-215-5p	FADS1	EE_8day_Low	8day_Low
hsa-miR-215-5p	ELOVL5	EE_8day_Low	8day_Low
hsa-miR-215-5p	MAPK9	MP_8day_High	8day_High
hsa-miR-215-5p	MAPK9	PAN_8day_High	8day_High
hsa-miR-215-5p	FADS1	EE_8day_High	8day_High
hsa-miR-215-5p	FADS1	PAN_8day_High	8day_High
hsa-miR-215-5p	FADS1	VA_8day_High	8day_High
hsa-miR-215-5p	ELOVL5	AMT_8day_High	8day_High
hsa-miR-215-5p	ELOVL5	EE_8day_High	8day_High
hsa-miR-215-5p	ELOVL5	ETH_8day_High	8day_High
hsa-miR-215-5p	ELOVL5	MP_8day_High	8day_High
hsa-miR-215-5p	ELOVL5	PAN_8day_High	8day_High
hsa-miR-215-5p	ELOVL5	VA_8day_High	8day_High
hsa-miR-215-5p	MAPK9	DSF_4day_Middle	4day_Middle
hsa-miR-215-5p	FADS1	EE_4day_Middle	4day_Middle
hsa-miR-215-5p	MAPK9	DSF_4day_High	4day_High
hsa-miR-215-5p	FADS1	EE_4day_High	4day_High
hsa-miR-215-5p	FADS1	VA_4day_High	4day_High
hsa-miR-215-5p	ELOVL5	COL_4day_High	4day_High
hsa-miR-215-5p	ELOVL5	DIL_4day_High	4day_High
hsa-miR-215-5p	ELOVL5	IMI_4day_High	4day_High
hsa-miR-215-5p	ELOVL5	VA_4day_High	4day_High
hsa-miR-215-5p	MAPK9	PAN_29day_Middle	29day_Middle
hsa-miR-215-5p	FADS1	EE_29day_Middle	29day_Middle
hsa-miR-215-5p	ELOVL5	MP_29day_Middle	29day_Middle
hsa-miR-215-5p	ELOVL5	PAN_29day_Middle	29day_Middle
hsa-miR-215-5p	MAPK9	PAN_29day_Low	29day_Low
hsa-miR-215-5p	NSF	PAN_29day_Low	29day_Low
hsa-miR-215-5p	FADS1	EE_29day_Low	29day_Low
hsa-miR-215-5p	ELOVL5	EE_29day_Low	29day_Low
hsa-miR-215-5p	ELOVL5	PAN_29day_Low	29day_Low
hsa-miR-215-5p	MAPK9	CCL4_29day_High	29day_High
hsa-miR-215-5p	MAPK9	MP_29day_High	29day_High
hsa-miR-215-5p	FADS1	EE_29day_High	29day_High
hsa-miR-215-5p	FADS1	MP_29day_High	29day_High
hsa-miR-215-5p	FADS1	VA_29day_High	29day_High
hsa-miR-215-5p	ELOVL5	AMT_29day_High	29day_High
hsa-miR-215-5p	ELOVL5	EE_29day_High	29day_High
hsa-miR-215-5p	ELOVL5	IMI_29day_High	29day_High
hsa-miR-215-5p	ELOVL5	LS_29day_High	29day_High
hsa-miR-215-5p	ELOVL5	MP_29day_High	29day_High
hsa-miR-215-5p	ELOVL5	VA_29day_High	29day_High
hsa-miR-215-5p	ELOVL5	EE_15day_Middle	15day_Middle
hsa-miR-215-5p	ELOVL5	PAN_15day_Middle	15day_Middle
hsa-miR-215-5p	MAPK9	MP_15day_High	15day_High
hsa-miR-215-5p	FADS1	MP_15day_High	15day_High
hsa-miR-215-5p	FADS1	VA_15day_High	15day_High
hsa-miR-215-5p	ELOVL5	EE_15day_High	15day_High
hsa-miR-215-5p	ELOVL5	ETH_15day_High	15day_High
hsa-miR-215-5p	ELOVL5	IMI_15day_High	15day_High
hsa-miR-215-5p	ELOVL5	LS_15day_High	15day_High
hsa-miR-215-5p	ELOVL5	MP_15day_High	15day_High
hsa-miR-215-5p	ELOVL5	VA_15day_High	15day_High
hsa-miR-214-3p	PTEN	PAN_29day_Middle	29day_Middle
hsa-miR-214-3p	PTEN	PAN_29day_Low	29day_Low
hsa-miR-20a-5p	MAPK9	MP_8day_High	8day_High
hsa-miR-20a-5p	MAPK9	PAN_8day_High	8day_High
hsa-miR-20a-5p	MAPK9	DSF_4day_Middle	4day_Middle
hsa-miR-20a-5p	MAPK9	DSF_4day_High	4day_High
hsa-miR-20a-5p	MAPK9	PAN_29day_Middle	29day_Middle
hsa-miR-20a-5p	PTEN	PAN_29day_Middle	29day_Middle
hsa-miR-20a-5p	MAPK9	PAN_29day_Low	29day_Low
hsa-miR-20a-5p	PTEN	PAN_29day_Low	29day_Low
hsa-miR-20a-5p	MAPK9	CCL4_29day_High	29day_High
hsa-miR-20a-5p	MAPK9	MP_29day_High	29day_High
hsa-miR-20a-5p	MAPK9	MP_15day_High	15day_High
hsa-miR-19b-3p	ELOVL5	EE_8day_Middle	8day_Middle
hsa-miR-19b-3p	ELOVL5	EE_8day_Low	8day_Low
hsa-miR-19b-3p	LDLR	MP_8day_High	8day_High
hsa-miR-19b-3p	LDLR	PAN_8day_High	8day_High
hsa-miR-19b-3p	ELOVL5	AMT_8day_High	8day_High
hsa-miR-19b-3p	ELOVL5	EE_8day_High	8day_High
hsa-miR-19b-3p	ELOVL5	ETH_8day_High	8day_High
hsa-miR-19b-3p	ELOVL5	MP_8day_High	8day_High
hsa-miR-19b-3p	ELOVL5	PAN_8day_High	8day_High
hsa-miR-19b-3p	ELOVL5	VA_8day_High	8day_High
hsa-miR-19b-3p	ELOVL5	COL_4day_High	4day_High
hsa-miR-19b-3p	ELOVL5	DIL_4day_High	4day_High
hsa-miR-19b-3p	ELOVL5	IMI_4day_High	4day_High
hsa-miR-19b-3p	ELOVL5	VA_4day_High	4day_High
hsa-miR-19b-3p	PTEN	PAN_29day_Middle	29day_Middle
hsa-miR-19b-3p	ELOVL5	MP_29day_Middle	29day_Middle
hsa-miR-19b-3p	ELOVL5	PAN_29day_Middle	29day_Middle
hsa-miR-19b-3p	PTEN	PAN_29day_Low	29day_Low
hsa-miR-19b-3p	LDLR	PAN_29day_Low	29day_Low
hsa-miR-19b-3p	ELOVL5	EE_29day_Low	29day_Low
hsa-miR-19b-3p	ELOVL5	PAN_29day_Low	29day_Low
hsa-miR-19b-3p	LDLR	MP_29day_High	29day_High
hsa-miR-19b-3p	ELOVL5	AMT_29day_High	29day_High
hsa-miR-19b-3p	ELOVL5	EE_29day_High	29day_High
hsa-miR-19b-3p	ELOVL5	IMI_29day_High	29day_High
hsa-miR-19b-3p	ELOVL5	LS_29day_High	29day_High
hsa-miR-19b-3p	ELOVL5	MP_29day_High	29day_High
hsa-miR-19b-3p	ELOVL5	VA_29day_High	29day_High
hsa-miR-19b-3p	ELOVL5	EE_15day_Middle	15day_Middle
hsa-miR-19b-3p	ELOVL5	PAN_15day_Middle	15day_Middle
hsa-miR-19b-3p	LDLR	MP_15day_High	15day_High
hsa-miR-19b-3p	ELOVL5	EE_15day_High	15day_High
hsa-miR-19b-3p	ELOVL5	ETH_15day_High	15day_High
hsa-miR-19b-3p	ELOVL5	IMI_15day_High	15day_High
hsa-miR-19b-3p	ELOVL5	LS_15day_High	15day_High
hsa-miR-19b-3p	ELOVL5	MP_15day_High	15day_High
hsa-miR-19b-3p	ELOVL5	VA_15day_High	15day_High
hsa-miR-19a-3p	PTEN	PAN_29day_Middle	29day_Middle
hsa-miR-19a-3p	PTEN	PAN_29day_Low	29day_Low
hsa-miR-19a-3p	ABCA1	MP_15day_High	15day_High
hsa-miR-199a-5p	CAV1	MP_15day_High	15day_High
hsa-miR-199a-5p	CAV1	VA_15day_High	15day_High
hsa-miR-199a-3p	MAPK9	MP_8day_High	8day_High
hsa-miR-199a-3p	MAPK9	PAN_8day_High	8day_High
hsa-miR-199a-3p	MAPK9	DSF_4day_Middle	4day_Middle
hsa-miR-199a-3p	MAPK9	DSF_4day_High	4day_High
hsa-miR-199a-3p	CAV2	CMA_4day_High	4day_High
hsa-miR-199a-3p	CAV2	DSF_4day_High	4day_High
hsa-miR-199a-3p	MAPK9	PAN_29day_Middle	29day_Middle
hsa-miR-199a-3p	CAV2	CCL4_29day_Middle	29day_Middle
hsa-miR-199a-3p	MAPK9	PAN_29day_Low	29day_Low
hsa-miR-199a-3p	MAPK9	CCL4_29day_High	29day_High
hsa-miR-199a-3p	MAPK9	MP_29day_High	29day_High
hsa-miR-199a-3p	CAV2	CCL4_29day_High	29day_High
hsa-miR-199a-3p	CAV2	CCL4_15day_Low	15day_Low
hsa-miR-199a-3p	MAPK9	MP_15day_High	15day_High
hsa-miR-199a-3p	CAV2	CMA_15day_High	15day_High
hsa-miR-197-3p	HNF4A	MP_8day_High	8day_High
hsa-miR-197-3p	HNF4A	PAN_29day_Low	29day_Low
hsa-miR-197-3p	HNF4A	MP_29day_High	29day_High
hsa-miR-197-3p	HNF4A	ETH_15day_High	15day_High
hsa-miR-197-3p	HNF4A	MP_15day_High	15day_High
hsa-miR-196a-5p	FOXO1	COL_29day_Low	29day_Low
hsa-miR-194-5p	SOCS2	AMT_8day_High	8day_High
hsa-miR-194-5p	SOCS2	ETH_8day_High	8day_High
hsa-miR-194-5p	SOCS2	COL_4day_High	4day_High
hsa-miR-194-5p	SOCS2	HYZ_29day_Middle	29day_Middle
hsa-miR-194-5p	SOCS2	MP_29day_Middle	29day_Middle
hsa-miR-194-5p	SOCS2	MP_29day_Low	29day_Low
hsa-miR-194-5p	SOCS2	EE_29day_High	29day_High
hsa-miR-194-5p	SOCS2	HYZ_29day_High	29day_High
hsa-miR-194-5p	SOCS2	MP_29day_High	29day_High
hsa-miR-194-5p	SOCS2	EE_15day_Middle	15day_Middle
hsa-miR-194-5p	SOCS2	IMI_15day_High	15day_High
hsa-miR-193b-3p	PTEN	PAN_29day_Middle	29day_Middle
hsa-miR-193b-3p	PTEN	PAN_29day_Low	29day_Low
hsa-miR-193b-3p	NSF	PAN_29day_Low	29day_Low
hsa-miR-193a-5p	CEBPA	EE_8day_Middle	8day_Middle
hsa-miR-193a-5p	CEBPA	CCL4_8day_High	8day_High
hsa-miR-193a-5p	CEBPA	EE_8day_High	8day_High
hsa-miR-193a-5p	CEBPA	COL_4day_High	4day_High
hsa-miR-193a-5p	CEBPA	MP_29day_High	29day_High
hsa-miR-193a-5p	CEBPA	ETN_15day_High	15day_High
hsa-miR-193a-5p	CEBPA	LS_15day_High	15day_High
hsa-miR-193a-5p	CEBPA	MP_15day_High	15day_High
hsa-miR-192-5p	FADS1	EE_8day_Middle	8day_Middle
hsa-miR-192-5p	ELOVL5	EE_8day_Middle	8day_Middle
hsa-miR-192-5p	FADS1	EE_8day_Low	8day_Low
hsa-miR-192-5p	ELOVL5	EE_8day_Low	8day_Low
hsa-miR-192-5p	MAPK9	MP_8day_High	8day_High
hsa-miR-192-5p	MAPK9	PAN_8day_High	8day_High
hsa-miR-192-5p	ACSL1	MP_8day_High	8day_High
hsa-miR-192-5p	ACSL1	PAN_8day_High	8day_High
hsa-miR-192-5p	FADS1	EE_8day_High	8day_High
hsa-miR-192-5p	FADS1	PAN_8day_High	8day_High
hsa-miR-192-5p	FADS1	VA_8day_High	8day_High
hsa-miR-192-5p	ELOVL5	AMT_8day_High	8day_High
hsa-miR-192-5p	ELOVL5	EE_8day_High	8day_High
hsa-miR-192-5p	ELOVL5	ETH_8day_High	8day_High
hsa-miR-192-5p	ELOVL5	MP_8day_High	8day_High
hsa-miR-192-5p	ELOVL5	PAN_8day_High	8day_High
hsa-miR-192-5p	ELOVL5	VA_8day_High	8day_High
hsa-miR-192-5p	MAPK9	DSF_4day_Middle	4day_Middle
hsa-miR-192-5p	FADS1	EE_4day_Middle	4day_Middle
hsa-miR-192-5p	MAPK9	DSF_4day_High	4day_High
hsa-miR-192-5p	ACSL1	COL_4day_High	4day_High
hsa-miR-192-5p	FADS1	EE_4day_High	4day_High
hsa-miR-192-5p	FADS1	VA_4day_High	4day_High
hsa-miR-192-5p	ELOVL5	COL_4day_High	4day_High
hsa-miR-192-5p	ELOVL5	DIL_4day_High	4day_High
hsa-miR-192-5p	ELOVL5	IMI_4day_High	4day_High
hsa-miR-192-5p	ELOVL5	VA_4day_High	4day_High
hsa-miR-192-5p	MAPK9	PAN_29day_Middle	29day_Middle
hsa-miR-192-5p	FADS1	EE_29day_Middle	29day_Middle
hsa-miR-192-5p	ELOVL5	MP_29day_Middle	29day_Middle
hsa-miR-192-5p	ELOVL5	PAN_29day_Middle	29day_Middle
hsa-miR-192-5p	PRKAA2	PAN_29day_Low	29day_Low
hsa-miR-192-5p	MAPK9	PAN_29day_Low	29day_Low
hsa-miR-192-5p	NSF	PAN_29day_Low	29day_Low
hsa-miR-192-5p	FADS1	EE_29day_Low	29day_Low
hsa-miR-192-5p	ELOVL5	EE_29day_Low	29day_Low
hsa-miR-192-5p	ELOVL5	PAN_29day_Low	29day_Low
hsa-miR-192-5p	PRKAA2	MP_29day_High	29day_High
hsa-miR-192-5p	MAPK9	CCL4_29day_High	29day_High
hsa-miR-192-5p	MAPK9	MP_29day_High	29day_High
hsa-miR-192-5p	ACSL1	LS_29day_High	29day_High
hsa-miR-192-5p	ACSL1	MP_29day_High	29day_High
hsa-miR-192-5p	ACSL1	VA_29day_High	29day_High
hsa-miR-192-5p	FADS1	EE_29day_High	29day_High
hsa-miR-192-5p	FADS1	MP_29day_High	29day_High
hsa-miR-192-5p	FADS1	VA_29day_High	29day_High
hsa-miR-192-5p	ELOVL5	AMT_29day_High	29day_High
hsa-miR-192-5p	ELOVL5	EE_29day_High	29day_High
hsa-miR-192-5p	ELOVL5	IMI_29day_High	29day_High
hsa-miR-192-5p	ELOVL5	LS_29day_High	29day_High
hsa-miR-192-5p	ELOVL5	MP_29day_High	29day_High
hsa-miR-192-5p	ELOVL5	VA_29day_High	29day_High
hsa-miR-192-5p	ELOVL5	EE_15day_Middle	15day_Middle
hsa-miR-192-5p	ELOVL5	PAN_15day_Middle	15day_Middle
hsa-miR-192-5p	PRKAA2	LS_15day_High	15day_High
hsa-miR-192-5p	MAPK9	MP_15day_High	15day_High
hsa-miR-192-5p	ACSL1	LS_15day_High	15day_High
hsa-miR-192-5p	ACSL1	MP_15day_High	15day_High
hsa-miR-192-5p	FADS1	MP_15day_High	15day_High
hsa-miR-192-5p	FADS1	VA_15day_High	15day_High
hsa-miR-192-5p	ELOVL5	EE_15day_High	15day_High
hsa-miR-192-5p	ELOVL5	ETH_15day_High	15day_High
hsa-miR-192-5p	ELOVL5	IMI_15day_High	15day_High
hsa-miR-192-5p	ELOVL5	LS_15day_High	15day_High
hsa-miR-192-5p	ELOVL5	MP_15day_High	15day_High
hsa-miR-192-5p	ELOVL5	VA_15day_High	15day_High
hsa-miR-191-5p	ACSL1	MP_8day_High	8day_High
hsa-miR-191-5p	ACSL1	PAN_8day_High	8day_High
hsa-miR-191-5p	ACSL1	COL_4day_High	4day_High
hsa-miR-191-5p	ACSL1	LS_29day_High	29day_High
hsa-miR-191-5p	ACSL1	MP_29day_High	29day_High
hsa-miR-191-5p	ACSL1	VA_29day_High	29day_High
hsa-miR-191-5p	ACSL1	LS_15day_High	15day_High
hsa-miR-191-5p	ACSL1	MP_15day_High	15day_High
hsa-miR-18a-5p	PTEN	PAN_29day_Middle	29day_Middle
hsa-miR-18a-5p	PTEN	PAN_29day_Low	29day_Low
hsa-miR-18a-3p	FADS2	EE_8day_Low	8day_Low
hsa-miR-18a-3p	ACLY	ETH_8day_High	8day_High
hsa-miR-18a-3p	ACLY	MP_8day_High	8day_High
hsa-miR-18a-3p	ACLY	PAN_8day_High	8day_High
hsa-miR-18a-3p	FADS2	AMT_8day_High	8day_High
hsa-miR-18a-3p	FADS2	EE_8day_High	8day_High
hsa-miR-18a-3p	FADS2	PAN_8day_High	8day_High
hsa-miR-18a-3p	FADS2	EE_4day_Middle	4day_Middle
hsa-miR-18a-3p	FADS2	EE_4day_Low	4day_Low
hsa-miR-18a-3p	ACLY	PAN_4day_High	4day_High
hsa-miR-18a-3p	ACLY	VA_4day_High	4day_High
hsa-miR-18a-3p	FADS2	EE_4day_High	4day_High
hsa-miR-18a-3p	FADS2	VA_4day_High	4day_High
hsa-miR-18a-3p	ACLY	MP_29day_Middle	29day_Middle
hsa-miR-18a-3p	ACLY	PAN_29day_Middle	29day_Middle
hsa-miR-18a-3p	FADS2	EE_29day_Middle	29day_Middle
hsa-miR-18a-3p	ACLY	MP_29day_High	29day_High
hsa-miR-18a-3p	ACLY	VA_29day_High	29day_High
hsa-miR-18a-3p	FADS2	EE_29day_High	29day_High
hsa-miR-18a-3p	FADS2	MP_29day_High	29day_High
hsa-miR-18a-3p	ACLY	MP_15day_Middle	15day_Middle
hsa-miR-18a-3p	ACLY	PAN_15day_Middle	15day_Middle
hsa-miR-18a-3p	FADS2	VA_15day_Middle	15day_Middle
hsa-miR-18a-3p	ACLY	MP_15day_High	15day_High
hsa-miR-18a-3p	ACLY	VA_15day_High	15day_High
hsa-miR-18a-3p	FADS2	MP_15day_High	15day_High
hsa-miR-18a-3p	FADS2	VA_15day_High	15day_High
hsa-miR-186-5p	FOXO1	COL_29day_Low	29day_Low
hsa-miR-185-5p	SREBF1	VA_8day_Middle	8day_Middle
hsa-miR-185-5p	SREBF1	AMT_8day_High	8day_High
hsa-miR-185-5p	SREBF1	DSF_8day_High	8day_High
hsa-miR-185-5p	SREBF1	ETH_8day_High	8day_High
hsa-miR-185-5p	SREBF1	MP_8day_High	8day_High
hsa-miR-185-5p	SREBF1	PAN_8day_High	8day_High
hsa-miR-185-5p	SREBF1	MP_4day_High	4day_High
hsa-miR-185-5p	SREBF1	PAN_4day_High	4day_High
hsa-miR-185-5p	SREBF1	AMT_29day_High	29day_High
hsa-miR-185-5p	SREBF1	LS_29day_High	29day_High
hsa-miR-185-5p	SREBF1	MP_29day_High	29day_High
hsa-miR-185-5p	SREBF1	VA_29day_High	29day_High
hsa-miR-185-5p	SREBF1	ETH_15day_High	15day_High
hsa-miR-185-5p	SREBF1	MP_15day_High	15day_High
hsa-miR-185-5p	SREBF1	VA_15day_High	15day_High
hsa-miR-184	AKT2	PAN_29day_Low	29day_Low
hsa-miR-183-5p	FOXO1	COL_29day_Low	29day_Low
hsa-miR-182-5p	FOXO1	COL_29day_Low	29day_Low
hsa-miR-182-5p	PRKAA2	PAN_29day_Low	29day_Low
hsa-miR-182-5p	PRKAA2	MP_29day_High	29day_High
hsa-miR-182-5p	PRKAA2	LS_15day_High	15day_High
hsa-miR-181b-5p	PTEN	PAN_29day_Middle	29day_Middle
hsa-miR-181b-5p	PTEN	PAN_29day_Low	29day_Low
hsa-miR-17-5p	MAPK9	MP_8day_High	8day_High
hsa-miR-17-5p	MAPK9	PAN_8day_High	8day_High
hsa-miR-17-5p	MAPK9	DSF_4day_Middle	4day_Middle
hsa-miR-17-5p	MAPK9	DSF_4day_High	4day_High
hsa-miR-17-5p	MAPK9	PAN_29day_Middle	29day_Middle
hsa-miR-17-5p	PTEN	PAN_29day_Middle	29day_Middle
hsa-miR-17-5p	MAPK9	PAN_29day_Low	29day_Low
hsa-miR-17-5p	PTEN	PAN_29day_Low	29day_Low
hsa-miR-17-5p	MAPK9	CCL4_29day_High	29day_High
hsa-miR-17-5p	MAPK9	MP_29day_High	29day_High
hsa-miR-17-5p	MAPK9	MP_15day_High	15day_High
hsa-miR-17-3p	ELOVL2	EE_8day_Low	8day_Low
hsa-miR-17-3p	ELOVL2	IMI_8day_Low	8day_Low
hsa-miR-17-3p	ELOVL2	MP_8day_High	8day_High
hsa-miR-17-3p	ELOVL2	VA_8day_High	8day_High
hsa-miR-17-3p	ELOVL2	VA_4day_Middle	4day_Middle
hsa-miR-17-3p	VIM	DSF_4day_High	4day_High
hsa-miR-17-3p	ELOVL2	MP_29day_Middle	29day_Middle
hsa-miR-17-3p	ELOVL2	MP_29day_High	29day_High
hsa-miR-17-3p	VIM	PAN_15day_Middle	15day_Middle
hsa-miR-17-3p	ELOVL2	EE_15day_Middle	15day_Middle
hsa-miR-17-3p	ELOVL2	HYZ_15day_High	15day_High
hsa-miR-17-3p	ELOVL2	MP_15day_High	15day_High
hsa-miR-17-3p	ELOVL2	VA_15day_High	15day_High
hsa-miR-16-5p	ELOVL5	EE_8day_Middle	8day_Middle
hsa-miR-16-5p	ELOVL5	EE_8day_Low	8day_Low
hsa-miR-16-5p	SOCS2	AMT_8day_High	8day_High
hsa-miR-16-5p	SOCS2	ETH_8day_High	8day_High
hsa-miR-16-5p	ELOVL5	AMT_8day_High	8day_High
hsa-miR-16-5p	ELOVL5	EE_8day_High	8day_High
hsa-miR-16-5p	ELOVL5	ETH_8day_High	8day_High
hsa-miR-16-5p	ELOVL5	MP_8day_High	8day_High
hsa-miR-16-5p	ELOVL5	PAN_8day_High	8day_High
hsa-miR-16-5p	ELOVL5	VA_8day_High	8day_High
hsa-miR-16-5p	SOCS2	COL_4day_High	4day_High
hsa-miR-16-5p	VIM	DSF_4day_High	4day_High
hsa-miR-16-5p	ELOVL5	COL_4day_High	4day_High
hsa-miR-16-5p	ELOVL5	DIL_4day_High	4day_High
hsa-miR-16-5p	ELOVL5	IMI_4day_High	4day_High
hsa-miR-16-5p	ELOVL5	VA_4day_High	4day_High
hsa-miR-16-5p	SOCS2	HYZ_29day_Middle	29day_Middle
hsa-miR-16-5p	SOCS2	MP_29day_Middle	29day_Middle
hsa-miR-16-5p	ELOVL5	MP_29day_Middle	29day_Middle
hsa-miR-16-5p	ELOVL5	PAN_29day_Middle	29day_Middle
hsa-miR-16-5p	SOCS2	MP_29day_Low	29day_Low
hsa-miR-16-5p	NSF	PAN_29day_Low	29day_Low
hsa-miR-16-5p	ELOVL5	EE_29day_Low	29day_Low
hsa-miR-16-5p	ELOVL5	PAN_29day_Low	29day_Low
hsa-miR-16-5p	SOCS2	EE_29day_High	29day_High
hsa-miR-16-5p	SOCS2	HYZ_29day_High	29day_High
hsa-miR-16-5p	SOCS2	MP_29day_High	29day_High
hsa-miR-16-5p	NR1I2	MP_29day_High	29day_High
hsa-miR-16-5p	ELOVL5	AMT_29day_High	29day_High
hsa-miR-16-5p	ELOVL5	EE_29day_High	29day_High
hsa-miR-16-5p	ELOVL5	IMI_29day_High	29day_High
hsa-miR-16-5p	ELOVL5	LS_29day_High	29day_High
hsa-miR-16-5p	ELOVL5	MP_29day_High	29day_High
hsa-miR-16-5p	ELOVL5	VA_29day_High	29day_High
hsa-miR-16-5p	SOCS2	EE_15day_Middle	15day_Middle
hsa-miR-16-5p	VIM	PAN_15day_Middle	15day_Middle
hsa-miR-16-5p	ELOVL5	EE_15day_Middle	15day_Middle
hsa-miR-16-5p	ELOVL5	PAN_15day_Middle	15day_Middle
hsa-miR-16-5p	SOCS2	IMI_15day_High	15day_High
hsa-miR-16-5p	ELOVL5	EE_15day_High	15day_High
hsa-miR-16-5p	ELOVL5	ETH_15day_High	15day_High
hsa-miR-16-5p	ELOVL5	IMI_15day_High	15day_High
hsa-miR-16-5p	ELOVL5	LS_15day_High	15day_High
hsa-miR-16-5p	ELOVL5	MP_15day_High	15day_High
hsa-miR-16-5p	ELOVL5	VA_15day_High	15day_High
hsa-miR-15a-5p	FOXO1	COL_29day_Low	29day_Low
hsa-miR-155-5p	FADS1	EE_8day_Middle	8day_Middle
hsa-miR-155-5p	FADS1	EE_8day_Low	8day_Low
hsa-miR-155-5p	ANXA2	AMT_8day_High	8day_High
hsa-miR-155-5p	FADS1	EE_8day_High	8day_High
hsa-miR-155-5p	FADS1	PAN_8day_High	8day_High
hsa-miR-155-5p	FADS1	VA_8day_High	8day_High
hsa-miR-155-5p	FADS1	EE_4day_Middle	4day_Middle
hsa-miR-155-5p	ANXA2	AMT_4day_High	4day_High
hsa-miR-155-5p	FADS1	EE_4day_High	4day_High
hsa-miR-155-5p	FADS1	VA_4day_High	4day_High
hsa-miR-155-5p	FADS1	EE_29day_Middle	29day_Middle
hsa-miR-155-5p	FADS1	EE_29day_Low	29day_Low
hsa-miR-155-5p	FADS1	EE_29day_High	29day_High
hsa-miR-155-5p	FADS1	MP_29day_High	29day_High
hsa-miR-155-5p	FADS1	VA_29day_High	29day_High
hsa-miR-155-5p	FADS1	MP_15day_High	15day_High
hsa-miR-155-5p	FADS1	VA_15day_High	15day_High
hsa-miR-153-3p	FOXO1	COL_29day_Low	29day_Low
hsa-miR-152-3p	IRS1	MP_8day_High	8day_High
hsa-miR-152-3p	IRS1	MP_15day_High	15day_High
hsa-miR-149-5p	LDLR	MP_8day_High	8day_High
hsa-miR-149-5p	LDLR	PAN_8day_High	8day_High
hsa-miR-149-5p	ACLY	ETH_8day_High	8day_High
hsa-miR-149-5p	ACLY	MP_8day_High	8day_High
hsa-miR-149-5p	ACLY	PAN_8day_High	8day_High
hsa-miR-149-5p	ACLY	PAN_4day_High	4day_High
hsa-miR-149-5p	ACLY	VA_4day_High	4day_High
hsa-miR-149-5p	ACLY	MP_29day_Middle	29day_Middle
hsa-miR-149-5p	ACLY	PAN_29day_Middle	29day_Middle
hsa-miR-149-5p	AKT2	PAN_29day_Low	29day_Low
hsa-miR-149-5p	LDLR	PAN_29day_Low	29day_Low
hsa-miR-149-5p	LDLR	MP_29day_High	29day_High
hsa-miR-149-5p	ACLY	MP_29day_High	29day_High
hsa-miR-149-5p	ACLY	VA_29day_High	29day_High
hsa-miR-149-5p	ACLY	MP_15day_Middle	15day_Middle
hsa-miR-149-5p	ACLY	PAN_15day_Middle	15day_Middle
hsa-miR-149-5p	LDLR	MP_15day_High	15day_High
hsa-miR-149-5p	ACLY	MP_15day_High	15day_High
hsa-miR-149-5p	ACLY	VA_15day_High	15day_High
hsa-miR-148b-3p	ROCK1	ETH_4day_Middle	4day_Middle
hsa-miR-148a-3p	IRS1	MP_8day_High	8day_High
hsa-miR-148a-3p	NR1I2	MP_29day_High	29day_High
hsa-miR-148a-3p	IRS1	MP_15day_High	15day_High
hsa-miR-146a-5p	ROCK1	ETH_4day_Middle	4day_Middle
hsa-miR-145-5p	IRS2	VA_8day_Middle	8day_Middle
hsa-miR-145-5p	IRS1	MP_8day_High	8day_High
hsa-miR-145-5p	IRS2	VA_8day_High	8day_High
hsa-miR-145-5p	IRS2	MP_29day_Middle	29day_Middle
hsa-miR-145-5p	IRS2	TC_29day_Middle	29day_Middle
hsa-miR-145-5p	IRS1	MP_15day_High	15day_High
hsa-miR-144-3p	PTEN	PAN_29day_Middle	29day_Middle
hsa-miR-144-3p	PTEN	PAN_29day_Low	29day_Low
hsa-miR-142-3p	INSIG2	MP_8day_High	8day_High
hsa-miR-142-3p	INSIG2	PAN_8day_High	8day_High
hsa-miR-142-3p	INSIG2	COL_4day_High	4day_High
hsa-miR-142-3p	INSIG2	PAN_4day_High	4day_High
hsa-miR-142-3p	INSIG2	PAN_29day_Middle	29day_Middle
hsa-miR-142-3p	INSIG2	MP_29day_High	29day_High
hsa-miR-142-3p	INSIG2	PAN_15day_Middle	15day_Middle
hsa-miR-142-3p	INSIG2	ETH_15day_High	15day_High
hsa-miR-142-3p	INSIG2	IMI_15day_High	15day_High
hsa-miR-142-3p	INSIG2	LS_15day_High	15day_High
hsa-miR-142-3p	INSIG2	MP_15day_High	15day_High
hsa-miR-142-3p	INSIG2	VA_15day_High	15day_High
hsa-miR-141-3p	MAPK9	MP_8day_High	8day_High
hsa-miR-141-3p	MAPK9	PAN_8day_High	8day_High
hsa-miR-141-3p	MAPK9	DSF_4day_Middle	4day_Middle
hsa-miR-141-3p	MAPK9	DSF_4day_High	4day_High
hsa-miR-141-3p	MAPK9	PAN_29day_Middle	29day_Middle
hsa-miR-141-3p	PTEN	PAN_29day_Middle	29day_Middle
hsa-miR-141-3p	MAPK9	PAN_29day_Low	29day_Low
hsa-miR-141-3p	PTEN	PAN_29day_Low	29day_Low
hsa-miR-141-3p	MAPK9	CCL4_29day_High	29day_High
hsa-miR-141-3p	MAPK9	MP_29day_High	29day_High
hsa-miR-141-3p	MAPK9	MP_15day_High	15day_High
hsa-miR-138-5p	CEBPA	EE_8day_Middle	8day_Middle
hsa-miR-138-5p	CEBPA	CCL4_8day_High	8day_High
hsa-miR-138-5p	CEBPA	EE_8day_High	8day_High
hsa-miR-138-5p	CEBPA	COL_4day_High	4day_High
hsa-miR-138-5p	VIM	DSF_4day_High	4day_High
hsa-miR-138-5p	ROCK2	PAN_29day_Low	29day_Low
hsa-miR-138-5p	CEBPA	MP_29day_High	29day_High
hsa-miR-138-5p	VIM	PAN_15day_Middle	15day_Middle
hsa-miR-138-5p	CEBPA	ETN_15day_High	15day_High
hsa-miR-138-5p	CEBPA	LS_15day_High	15day_High
hsa-miR-138-5p	CEBPA	MP_15day_High	15day_High
hsa-miR-132-3p	GK	EE_8day_Middle	8day_Middle
hsa-miR-132-3p	FABP7	EE_8day_Middle	8day_Middle
hsa-miR-132-3p	FABP7	EE_8day_Low	8day_Low
hsa-miR-132-3p	GK	AMT_8day_High	8day_High
hsa-miR-132-3p	GK	DSF_8day_High	8day_High
hsa-miR-132-3p	GK	EE_8day_High	8day_High
hsa-miR-132-3p	GK	MP_8day_High	8day_High
hsa-miR-132-3p	GK	PAN_8day_High	8day_High
hsa-miR-132-3p	FABP7	AMT_8day_High	8day_High
hsa-miR-132-3p	FABP7	DIL_8day_High	8day_High
hsa-miR-132-3p	FABP7	EE_8day_High	8day_High
hsa-miR-132-3p	FABP7	MP_8day_High	8day_High
hsa-miR-132-3p	ANXA2	AMT_8day_High	8day_High
hsa-miR-132-3p	GK	DSF_4day_Middle	4day_Middle
hsa-miR-132-3p	GK	EE_4day_Middle	4day_Middle
hsa-miR-132-3p	FABP7	MP_4day_Middle	4day_Middle
hsa-miR-132-3p	GK	AMT_4day_High	4day_High
hsa-miR-132-3p	GK	COL_4day_High	4day_High
hsa-miR-132-3p	GK	CMA_4day_High	4day_High
hsa-miR-132-3p	GK	DIL_4day_High	4day_High
hsa-miR-132-3p	GK	DSF_4day_High	4day_High
hsa-miR-132-3p	GK	EE_4day_High	4day_High
hsa-miR-132-3p	GK	IMI_4day_High	4day_High
hsa-miR-132-3p	FABP7	MP_4day_High	4day_High
hsa-miR-132-3p	ANXA2	AMT_4day_High	4day_High
hsa-miR-132-3p	GK	EE_29day_Middle	29day_Middle
hsa-miR-132-3p	FABP7	DSF_29day_Middle	29day_Middle
hsa-miR-132-3p	FABP7	EE_29day_Middle	29day_Middle
hsa-miR-132-3p	FOXO1	COL_29day_Low	29day_Low
hsa-miR-132-3p	GK	EE_29day_Low	29day_Low
hsa-miR-132-3p	FABP7	EE_29day_Low	29day_Low
hsa-miR-132-3p	GK	CMA_29day_High	29day_High
hsa-miR-132-3p	GK	DSF_29day_High	29day_High
hsa-miR-132-3p	GK	EE_29day_High	29day_High
hsa-miR-132-3p	GK	LS_29day_High	29day_High
hsa-miR-132-3p	GK	MP_29day_High	29day_High
hsa-miR-132-3p	FABP7	DSF_29day_High	29day_High
hsa-miR-132-3p	FABP7	EE_29day_High	29day_High
hsa-miR-132-3p	FABP7	LS_29day_High	29day_High
hsa-miR-132-3p	FABP7	MP_29day_High	29day_High
hsa-miR-132-3p	FABP7	VA_29day_High	29day_High
hsa-miR-132-3p	GK	EE_15day_Middle	15day_Middle
hsa-miR-132-3p	GK	EE_15day_High	15day_High
hsa-miR-132-3p	GK	ETH_15day_High	15day_High
hsa-miR-132-3p	GK	LS_15day_High	15day_High
hsa-miR-132-3p	GK	MP_15day_High	15day_High
hsa-miR-132-3p	FABP7	MP_15day_High	15day_High
hsa-miR-130b-3p	LDLR	MP_8day_High	8day_High
hsa-miR-130b-3p	LDLR	PAN_8day_High	8day_High
hsa-miR-130b-3p	AHR	PAN_29day_Low	29day_Low
hsa-miR-130b-3p	LDLR	PAN_29day_Low	29day_Low
hsa-miR-130b-3p	LDLR	MP_29day_High	29day_High
hsa-miR-130b-3p	LDLR	MP_15day_High	15day_High
hsa-miR-130a-3p	LDLR	MP_8day_High	8day_High
hsa-miR-130a-3p	LDLR	PAN_8day_High	8day_High
hsa-miR-130a-3p	LDLR	PAN_29day_Low	29day_Low
hsa-miR-130a-3p	LDLR	MP_29day_High	29day_High
hsa-miR-130a-3p	LDLR	MP_15day_High	15day_High
hsa-miR-1301-3p	VIM	DSF_4day_High	4day_High
hsa-miR-1301-3p	VIM	PAN_15day_Middle	15day_Middle
hsa-miR-1296-5p	AKT2	PAN_29day_Low	29day_Low
hsa-miR-128-3p	LDLR	MP_8day_High	8day_High
hsa-miR-128-3p	LDLR	PAN_8day_High	8day_High
hsa-miR-128-3p	LDLR	PAN_29day_Low	29day_Low
hsa-miR-128-3p	LDLR	MP_29day_High	29day_High
hsa-miR-128-3p	LDLR	MP_15day_High	15day_High
hsa-miR-1280	ROCK1	ETH_4day_Middle	4day_Middle
hsa-miR-126-3p	IRS1	MP_8day_High	8day_High
hsa-miR-126-3p	IRS1	MP_15day_High	15day_High
hsa-miR-1260b	ACAT1	EE_8day_High	8day_High
hsa-miR-1260b	ACAT1	MP_8day_High	8day_High
hsa-miR-1260b	ACAT1	MP_29day_High	29day_High
hsa-miR-1260b	ACAT1	EE_15day_Middle	15day_Middle
hsa-miR-1260b	ACAT1	CCL4_15day_High	15day_High
hsa-miR-1260b	ACAT1	EE_15day_High	15day_High
hsa-miR-1260b	ACAT1	LS_15day_High	15day_High
hsa-miR-1260b	ACAT1	MP_15day_High	15day_High
hsa-miR-125b-5p	CEBPA	EE_8day_Middle	8day_Middle
hsa-miR-125b-5p	CEBPA	CCL4_8day_High	8day_High
hsa-miR-125b-5p	CEBPA	EE_8day_High	8day_High
hsa-miR-125b-5p	ACLY	ETH_8day_High	8day_High
hsa-miR-125b-5p	ACLY	MP_8day_High	8day_High
hsa-miR-125b-5p	ACLY	PAN_8day_High	8day_High
hsa-miR-125b-5p	CEBPA	COL_4day_High	4day_High
hsa-miR-125b-5p	ACLY	PAN_4day_High	4day_High
hsa-miR-125b-5p	ACLY	VA_4day_High	4day_High
hsa-miR-125b-5p	ACLY	MP_29day_Middle	29day_Middle
hsa-miR-125b-5p	ACLY	PAN_29day_Middle	29day_Middle
hsa-miR-125b-5p	CEBPA	MP_29day_High	29day_High
hsa-miR-125b-5p	ACLY	MP_29day_High	29day_High
hsa-miR-125b-5p	ACLY	VA_29day_High	29day_High
hsa-miR-125b-5p	ACLY	MP_15day_Middle	15day_Middle
hsa-miR-125b-5p	ACLY	PAN_15day_Middle	15day_Middle
hsa-miR-125b-5p	CEBPA	ETN_15day_High	15day_High
hsa-miR-125b-5p	CEBPA	LS_15day_High	15day_High
hsa-miR-125b-5p	CEBPA	MP_15day_High	15day_High
hsa-miR-125b-5p	ACLY	MP_15day_High	15day_High
hsa-miR-125b-5p	ACLY	VA_15day_High	15day_High
hsa-miR-124-3p	CEBPA	EE_8day_Middle	8day_Middle
hsa-miR-124-3p	ELOVL5	EE_8day_Middle	8day_Middle
hsa-miR-124-3p	RAB32	EE_8day_Low	8day_Low
hsa-miR-124-3p	ELOVL5	EE_8day_Low	8day_Low
hsa-miR-124-3p	CEBPA	CCL4_8day_High	8day_High
hsa-miR-124-3p	CEBPA	EE_8day_High	8day_High
hsa-miR-124-3p	ANGPTL4	LS_8day_High	8day_High
hsa-miR-124-3p	LDLR	MP_8day_High	8day_High
hsa-miR-124-3p	LDLR	PAN_8day_High	8day_High
hsa-miR-124-3p	ANXA5	PAN_8day_High	8day_High
hsa-miR-124-3p	ELOVL5	AMT_8day_High	8day_High
hsa-miR-124-3p	ELOVL5	EE_8day_High	8day_High
hsa-miR-124-3p	ELOVL5	ETH_8day_High	8day_High
hsa-miR-124-3p	ELOVL5	MP_8day_High	8day_High
hsa-miR-124-3p	ELOVL5	PAN_8day_High	8day_High
hsa-miR-124-3p	ELOVL5	VA_8day_High	8day_High
hsa-miR-124-3p	CEBPA	COL_4day_High	4day_High
hsa-miR-124-3p	VIM	DSF_4day_High	4day_High
hsa-miR-124-3p	RAB32	DIL_4day_High	4day_High
hsa-miR-124-3p	RAB32	DSF_4day_High	4day_High
hsa-miR-124-3p	ELOVL5	COL_4day_High	4day_High
hsa-miR-124-3p	ELOVL5	DIL_4day_High	4day_High
hsa-miR-124-3p	ELOVL5	IMI_4day_High	4day_High
hsa-miR-124-3p	ELOVL5	VA_4day_High	4day_High
hsa-miR-124-3p	ANGPTL4	MP_29day_Middle	29day_Middle
hsa-miR-124-3p	ANGPTL4	PAN_29day_Middle	29day_Middle
hsa-miR-124-3p	RAB32	PAN_29day_Middle	29day_Middle
hsa-miR-124-3p	ELOVL5	MP_29day_Middle	29day_Middle
hsa-miR-124-3p	ELOVL5	PAN_29day_Middle	29day_Middle
hsa-miR-124-3p	ROCK2	PAN_29day_Low	29day_Low
hsa-miR-124-3p	RAB32	EE_29day_Low	29day_Low
hsa-miR-124-3p	AHR	PAN_29day_Low	29day_Low
hsa-miR-124-3p	AKT2	PAN_29day_Low	29day_Low
hsa-miR-124-3p	LDLR	PAN_29day_Low	29day_Low
hsa-miR-124-3p	ELOVL5	EE_29day_Low	29day_Low
hsa-miR-124-3p	ELOVL5	PAN_29day_Low	29day_Low
hsa-miR-124-3p	CEBPA	MP_29day_High	29day_High
hsa-miR-124-3p	ANGPTL4	MP_29day_High	29day_High
hsa-miR-124-3p	LDLR	MP_29day_High	29day_High
hsa-miR-124-3p	ELOVL5	AMT_29day_High	29day_High
hsa-miR-124-3p	ELOVL5	EE_29day_High	29day_High
hsa-miR-124-3p	ELOVL5	IMI_29day_High	29day_High
hsa-miR-124-3p	ELOVL5	LS_29day_High	29day_High
hsa-miR-124-3p	ELOVL5	MP_29day_High	29day_High
hsa-miR-124-3p	ELOVL5	VA_29day_High	29day_High
hsa-miR-124-3p	ANGPTL4	CMA_15day_Middle	15day_Middle
hsa-miR-124-3p	ANGPTL4	PAN_15day_Middle	15day_Middle
hsa-miR-124-3p	VIM	PAN_15day_Middle	15day_Middle
hsa-miR-124-3p	RAB32	CMA_15day_Middle	15day_Middle
hsa-miR-124-3p	RAB32	PAN_15day_Middle	15day_Middle
hsa-miR-124-3p	ELOVL5	EE_15day_Middle	15day_Middle
hsa-miR-124-3p	ELOVL5	PAN_15day_Middle	15day_Middle
hsa-miR-124-3p	ANGPTL4	PAN_15day_Low	15day_Low
hsa-miR-124-3p	CEBPA	ETN_15day_High	15day_High
hsa-miR-124-3p	CEBPA	LS_15day_High	15day_High
hsa-miR-124-3p	CEBPA	MP_15day_High	15day_High
hsa-miR-124-3p	ANGPTL4	LS_15day_High	15day_High
hsa-miR-124-3p	CAV1	MP_15day_High	15day_High
hsa-miR-124-3p	CAV1	VA_15day_High	15day_High
hsa-miR-124-3p	LDLR	MP_15day_High	15day_High
hsa-miR-124-3p	ELOVL5	EE_15day_High	15day_High
hsa-miR-124-3p	ELOVL5	ETH_15day_High	15day_High
hsa-miR-124-3p	ELOVL5	IMI_15day_High	15day_High
hsa-miR-124-3p	ELOVL5	LS_15day_High	15day_High
hsa-miR-124-3p	ELOVL5	MP_15day_High	15day_High
hsa-miR-124-3p	ELOVL5	VA_15day_High	15day_High
hsa-miR-1229-3p	ACLY	ETH_8day_High	8day_High
hsa-miR-1229-3p	ACLY	MP_8day_High	8day_High
hsa-miR-1229-3p	ACLY	PAN_8day_High	8day_High
hsa-miR-1229-3p	ACLY	PAN_4day_High	4day_High
hsa-miR-1229-3p	ACLY	VA_4day_High	4day_High
hsa-miR-1229-3p	ACLY	MP_29day_Middle	29day_Middle
hsa-miR-1229-3p	ACLY	PAN_29day_Middle	29day_Middle
hsa-miR-1229-3p	ACLY	MP_29day_High	29day_High
hsa-miR-1229-3p	ACLY	VA_29day_High	29day_High
hsa-miR-1229-3p	ACLY	MP_15day_Middle	15day_Middle
hsa-miR-1229-3p	ACLY	PAN_15day_Middle	15day_Middle
hsa-miR-1229-3p	ACLY	MP_15day_High	15day_High
hsa-miR-1229-3p	ACLY	VA_15day_High	15day_High
hsa-miR-1226-3p	CEBPA	EE_8day_Middle	8day_Middle
hsa-miR-1226-3p	CEBPA	CCL4_8day_High	8day_High
hsa-miR-1226-3p	CEBPA	EE_8day_High	8day_High
hsa-miR-1226-3p	CEBPA	COL_4day_High	4day_High
hsa-miR-1226-3p	CEBPA	MP_29day_High	29day_High
hsa-miR-1226-3p	CEBPA	ETN_15day_High	15day_High
hsa-miR-1226-3p	CEBPA	LS_15day_High	15day_High
hsa-miR-1226-3p	CEBPA	MP_15day_High	15day_High
hsa-miR-122-5p	PRKAB1	MP_8day_High	8day_High
hsa-miR-122-5p	PRKAB1	MP_29day_High	29day_High
hsa-miR-122-5p	PRKAB1	DSF_15day_High	15day_High
hsa-miR-122-5p	PRKAB1	LS_15day_High	15day_High
hsa-miR-122-5p	PRKAB1	MP_15day_High	15day_High
hsa-miR-10b-5p	GK	EE_8day_Middle	8day_Middle
hsa-miR-10b-5p	GK	AMT_8day_High	8day_High
hsa-miR-10b-5p	GK	DSF_8day_High	8day_High
hsa-miR-10b-5p	GK	EE_8day_High	8day_High
hsa-miR-10b-5p	GK	MP_8day_High	8day_High
hsa-miR-10b-5p	GK	PAN_8day_High	8day_High
hsa-miR-10b-5p	ACLY	ETH_8day_High	8day_High
hsa-miR-10b-5p	ACLY	MP_8day_High	8day_High
hsa-miR-10b-5p	ACLY	PAN_8day_High	8day_High
hsa-miR-10b-5p	GK	DSF_4day_Middle	4day_Middle
hsa-miR-10b-5p	GK	EE_4day_Middle	4day_Middle
hsa-miR-10b-5p	GK	AMT_4day_High	4day_High
hsa-miR-10b-5p	GK	COL_4day_High	4day_High
hsa-miR-10b-5p	GK	CMA_4day_High	4day_High
hsa-miR-10b-5p	GK	DIL_4day_High	4day_High
hsa-miR-10b-5p	GK	DSF_4day_High	4day_High
hsa-miR-10b-5p	GK	EE_4day_High	4day_High
hsa-miR-10b-5p	GK	IMI_4day_High	4day_High
hsa-miR-10b-5p	ACLY	PAN_4day_High	4day_High
hsa-miR-10b-5p	ACLY	VA_4day_High	4day_High
hsa-miR-10b-5p	GK	EE_29day_Middle	29day_Middle
hsa-miR-10b-5p	ACLY	MP_29day_Middle	29day_Middle
hsa-miR-10b-5p	ACLY	PAN_29day_Middle	29day_Middle
hsa-miR-10b-5p	GK	EE_29day_Low	29day_Low
hsa-miR-10b-5p	GK	CMA_29day_High	29day_High
hsa-miR-10b-5p	GK	DSF_29day_High	29day_High
hsa-miR-10b-5p	GK	EE_29day_High	29day_High
hsa-miR-10b-5p	GK	LS_29day_High	29day_High
hsa-miR-10b-5p	GK	MP_29day_High	29day_High
hsa-miR-10b-5p	ACLY	MP_29day_High	29day_High
hsa-miR-10b-5p	ACLY	VA_29day_High	29day_High
hsa-miR-10b-5p	GK	EE_15day_Middle	15day_Middle
hsa-miR-10b-5p	ACLY	MP_15day_Middle	15day_Middle
hsa-miR-10b-5p	ACLY	PAN_15day_Middle	15day_Middle
hsa-miR-10b-5p	GK	EE_15day_High	15day_High
hsa-miR-10b-5p	GK	ETH_15day_High	15day_High
hsa-miR-10b-5p	GK	LS_15day_High	15day_High
hsa-miR-10b-5p	GK	MP_15day_High	15day_High
hsa-miR-10b-5p	ACLY	MP_15day_High	15day_High
hsa-miR-10b-5p	ACLY	VA_15day_High	15day_High
hsa-miR-10a-5p	SREBF1	VA_8day_Middle	8day_Middle
hsa-miR-10a-5p	ELOVL2	EE_8day_Low	8day_Low
hsa-miR-10a-5p	ELOVL2	IMI_8day_Low	8day_Low
hsa-miR-10a-5p	SREBF1	AMT_8day_High	8day_High
hsa-miR-10a-5p	SREBF1	DSF_8day_High	8day_High
hsa-miR-10a-5p	SREBF1	ETH_8day_High	8day_High
hsa-miR-10a-5p	SREBF1	MP_8day_High	8day_High
hsa-miR-10a-5p	SREBF1	PAN_8day_High	8day_High
hsa-miR-10a-5p	ELOVL2	MP_8day_High	8day_High
hsa-miR-10a-5p	ELOVL2	VA_8day_High	8day_High
hsa-miR-10a-5p	ELOVL2	VA_4day_Middle	4day_Middle
hsa-miR-10a-5p	SREBF1	MP_4day_High	4day_High
hsa-miR-10a-5p	SREBF1	PAN_4day_High	4day_High
hsa-miR-10a-5p	ELOVL2	MP_29day_Middle	29day_Middle
hsa-miR-10a-5p	SREBF1	AMT_29day_High	29day_High
hsa-miR-10a-5p	SREBF1	LS_29day_High	29day_High
hsa-miR-10a-5p	SREBF1	MP_29day_High	29day_High
hsa-miR-10a-5p	SREBF1	VA_29day_High	29day_High
hsa-miR-10a-5p	ELOVL2	MP_29day_High	29day_High
hsa-miR-10a-5p	ELOVL2	EE_15day_Middle	15day_Middle
hsa-miR-10a-5p	SREBF1	ETH_15day_High	15day_High
hsa-miR-10a-5p	SREBF1	MP_15day_High	15day_High
hsa-miR-10a-5p	SREBF1	VA_15day_High	15day_High
hsa-miR-10a-5p	ELOVL2	HYZ_15day_High	15day_High
hsa-miR-10a-5p	ELOVL2	MP_15day_High	15day_High
hsa-miR-10a-5p	ELOVL2	VA_15day_High	15day_High
hsa-miR-10a-3p	ACLY	ETH_8day_High	8day_High
hsa-miR-10a-3p	ACLY	MP_8day_High	8day_High
hsa-miR-10a-3p	ACLY	PAN_8day_High	8day_High
hsa-miR-10a-3p	ACLY	PAN_4day_High	4day_High
hsa-miR-10a-3p	ACLY	VA_4day_High	4day_High
hsa-miR-10a-3p	ACLY	MP_29day_Middle	29day_Middle
hsa-miR-10a-3p	ACLY	PAN_29day_Middle	29day_Middle
hsa-miR-10a-3p	ACLY	MP_29day_High	29day_High
hsa-miR-10a-3p	ACLY	VA_29day_High	29day_High
hsa-miR-10a-3p	ACLY	MP_15day_Middle	15day_Middle
hsa-miR-10a-3p	ACLY	PAN_15day_Middle	15day_Middle
hsa-miR-10a-3p	ACLY	MP_15day_High	15day_High
hsa-miR-10a-3p	ACLY	VA_15day_High	15day_High
hsa-miR-107	PTEN	PAN_29day_Middle	29day_Middle
hsa-miR-107	PTEN	PAN_29day_Low	29day_Low
hsa-miR-106b-5p	MAPK9	MP_8day_High	8day_High
hsa-miR-106b-5p	MAPK9	PAN_8day_High	8day_High
hsa-miR-106b-5p	MAPK9	DSF_4day_Middle	4day_Middle
hsa-miR-106b-5p	MAPK9	DSF_4day_High	4day_High
hsa-miR-106b-5p	MAPK9	PAN_29day_Middle	29day_Middle
hsa-miR-106b-5p	PTEN	PAN_29day_Middle	29day_Middle
hsa-miR-106b-5p	MAPK9	PAN_29day_Low	29day_Low
hsa-miR-106b-5p	PTEN	PAN_29day_Low	29day_Low
hsa-miR-106b-5p	MAPK9	CCL4_29day_High	29day_High
hsa-miR-106b-5p	MAPK9	MP_29day_High	29day_High
hsa-miR-106b-5p	MAPK9	MP_15day_High	15day_High
hsa-miR-106b-3p	FOXO1	COL_29day_Low	29day_Low
hsa-miR-103a-3p	PTEN	PAN_29day_Middle	29day_Middle
hsa-miR-103a-3p	PTEN	PAN_29day_Low	29day_Low
hsa-miR-103a-3p	NSF	PAN_29day_Low	29day_Low
hsa-miR-103a-3p	CAV1	MP_15day_High	15day_High
hsa-miR-103a-3p	CAV1	VA_15day_High	15day_High
hsa-miR-100-5p	ACSL3	EE_8day_Low	8day_Low
hsa-miR-100-5p	ACSL3	EE_4day_High	4day_High
hsa-miR-100-5p	NSF	PAN_29day_Low	29day_Low
hsa-miR-1	CEBPA	EE_8day_Middle	8day_Middle
hsa-miR-1	FADS1	EE_8day_Middle	8day_Middle
hsa-miR-1	FADS1	EE_8day_Low	8day_Low
hsa-miR-1	CEBPA	CCL4_8day_High	8day_High
hsa-miR-1	CEBPA	EE_8day_High	8day_High
hsa-miR-1	ANGPTL4	LS_8day_High	8day_High
hsa-miR-1	ANXA2	AMT_8day_High	8day_High
hsa-miR-1	FADS1	EE_8day_High	8day_High
hsa-miR-1	FADS1	PAN_8day_High	8day_High
hsa-miR-1	FADS1	VA_8day_High	8day_High
hsa-miR-1	FADS1	EE_4day_Middle	4day_Middle
hsa-miR-1	CEBPA	COL_4day_High	4day_High
hsa-miR-1	ANXA2	AMT_4day_High	4day_High
hsa-miR-1	FADS1	EE_4day_High	4day_High
hsa-miR-1	FADS1	VA_4day_High	4day_High
hsa-miR-1	ANGPTL4	MP_29day_Middle	29day_Middle
hsa-miR-1	ANGPTL4	PAN_29day_Middle	29day_Middle
hsa-miR-1	FADS1	EE_29day_Middle	29day_Middle
hsa-miR-1	NR5A2	PAN_29day_Low	29day_Low
hsa-miR-1	FADS1	EE_29day_Low	29day_Low
hsa-miR-1	CEBPA	MP_29day_High	29day_High
hsa-miR-1	ANGPTL4	MP_29day_High	29day_High
hsa-miR-1	ARG1	MP_29day_High	29day_High
hsa-miR-1	FADS1	EE_29day_High	29day_High
hsa-miR-1	FADS1	MP_29day_High	29day_High
hsa-miR-1	FADS1	VA_29day_High	29day_High
hsa-miR-1	ANGPTL4	CMA_15day_Middle	15day_Middle
hsa-miR-1	ANGPTL4	PAN_15day_Middle	15day_Middle
hsa-miR-1	ANGPTL4	PAN_15day_Low	15day_Low
hsa-miR-1	CEBPA	ETN_15day_High	15day_High
hsa-miR-1	CEBPA	LS_15day_High	15day_High
hsa-miR-1	CEBPA	MP_15day_High	15day_High
hsa-miR-1	ANGPTL4	LS_15day_High	15day_High
hsa-miR-1	ARG1	MP_15day_High	15day_High
hsa-miR-1	NR5A2	MP_15day_High	15day_High
hsa-miR-1	FADS1	MP_15day_High	15day_High
hsa-miR-1	FADS1	VA_15day_High	15day_High
hsa-let-7e-5p	IRS2	VA_8day_Middle	8day_Middle
hsa-let-7e-5p	SREBF1	VA_8day_Middle	8day_Middle
hsa-let-7e-5p	IRS2	VA_8day_High	8day_High
hsa-let-7e-5p	SREBF1	AMT_8day_High	8day_High
hsa-let-7e-5p	SREBF1	DSF_8day_High	8day_High
hsa-let-7e-5p	SREBF1	ETH_8day_High	8day_High
hsa-let-7e-5p	SREBF1	MP_8day_High	8day_High
hsa-let-7e-5p	SREBF1	PAN_8day_High	8day_High
hsa-let-7e-5p	SREBF1	MP_4day_High	4day_High
hsa-let-7e-5p	SREBF1	PAN_4day_High	4day_High
hsa-let-7e-5p	IRS2	MP_29day_Middle	29day_Middle
hsa-let-7e-5p	IRS2	TC_29day_Middle	29day_Middle
hsa-let-7e-5p	SREBF1	AMT_29day_High	29day_High
hsa-let-7e-5p	SREBF1	LS_29day_High	29day_High
hsa-let-7e-5p	SREBF1	MP_29day_High	29day_High
hsa-let-7e-5p	SREBF1	VA_29day_High	29day_High
hsa-let-7e-5p	SREBF1	ETH_15day_High	15day_High
hsa-let-7e-5p	SREBF1	MP_15day_High	15day_High
hsa-let-7e-5p	SREBF1	VA_15day_High	15day_High
hsa-let-7b-5p	IRS2	VA_8day_Middle	8day_Middle
hsa-let-7b-5p	FADS2	EE_8day_Low	8day_Low
hsa-let-7b-5p	IRS2	VA_8day_High	8day_High
hsa-let-7b-5p	LDLR	MP_8day_High	8day_High
hsa-let-7b-5p	LDLR	PAN_8day_High	8day_High
hsa-let-7b-5p	ACSL1	MP_8day_High	8day_High
hsa-let-7b-5p	ACSL1	PAN_8day_High	8day_High
hsa-let-7b-5p	FADS2	AMT_8day_High	8day_High
hsa-let-7b-5p	FADS2	EE_8day_High	8day_High
hsa-let-7b-5p	FADS2	PAN_8day_High	8day_High
hsa-let-7b-5p	FADS2	EE_4day_Middle	4day_Middle
hsa-let-7b-5p	FADS2	EE_4day_Low	4day_Low
hsa-let-7b-5p	ACSL1	COL_4day_High	4day_High
hsa-let-7b-5p	FADS2	EE_4day_High	4day_High
hsa-let-7b-5p	FADS2	VA_4day_High	4day_High
hsa-let-7b-5p	IRS2	MP_29day_Middle	29day_Middle
hsa-let-7b-5p	IRS2	TC_29day_Middle	29day_Middle
hsa-let-7b-5p	FADS2	EE_29day_Middle	29day_Middle
hsa-let-7b-5p	PRKAA2	PAN_29day_Low	29day_Low
hsa-let-7b-5p	LDLR	PAN_29day_Low	29day_Low
hsa-let-7b-5p	PRKAA2	MP_29day_High	29day_High
hsa-let-7b-5p	LDLR	MP_29day_High	29day_High
hsa-let-7b-5p	ACSL1	LS_29day_High	29day_High
hsa-let-7b-5p	ACSL1	MP_29day_High	29day_High
hsa-let-7b-5p	ACSL1	VA_29day_High	29day_High
hsa-let-7b-5p	FADS2	EE_29day_High	29day_High
hsa-let-7b-5p	FADS2	MP_29day_High	29day_High
hsa-let-7b-5p	FADS2	VA_15day_Middle	15day_Middle
hsa-let-7b-5p	PRKAA2	LS_15day_High	15day_High
hsa-let-7b-5p	LDLR	MP_15day_High	15day_High
hsa-let-7b-5p	ACSL1	LS_15day_High	15day_High
hsa-let-7b-5p	ACSL1	MP_15day_High	15day_High
hsa-let-7b-5p	FADS2	MP_15day_High	15day_High
hsa-let-7b-5p	FADS2	VA_15day_High	15day_High
hsa-let-7a-5p	NR1I2	MP_29day_High	29day_High

## Sheet: repeatup
Supplementary Table S3
miRNAs	Genes	drugs	time/dose condition
hsa-let-7a-5p	DYNC2H1	MP_8day_High	8day_High
hsa-let-7a-5p	NFKB1	LS_29day_High	29day_High
hsa-let-7a-5p	NFKB1	MP_29day_High	29day_High
hsa-let-7a-5p	NFKB1	MP_15day_High	15day_High
hsa-let-7a-5p	DYNC2H1	ETH_15day_High	15day_High
hsa-let-7a-5p	DYNC2H1	MP_15day_High	15day_High
hsa-let-7b-5p	LDLR	EE_8day_Middle	8day_Middle
hsa-let-7b-5p	IRS2	PAN_8day_High	8day_High
hsa-let-7b-5p	SNAP23	MP_8day_High	8day_High
hsa-let-7b-5p	LDLR	EE_8day_High	8day_High
hsa-let-7b-5p	MAPK1	EE_4day_Middle	4day_Middle
hsa-let-7b-5p	LDLR	EE_4day_Middle	4day_Middle
hsa-let-7b-5p	FADS2	DSF_4day_Middle	4day_Middle
hsa-let-7b-5p	FADS2	ETH_4day_Middle	4day_Middle
hsa-let-7b-5p	MAPK1	EE_4day_High	4day_High
hsa-let-7b-5p	LDLR	EE_4day_High	4day_High
hsa-let-7b-5p	FADS2	DSF_4day_High	4day_High
hsa-let-7b-5p	FADS2	ETH_4day_High	4day_High
hsa-let-7b-5p	LDLR	TC_29day_Middle	29day_Middle
hsa-let-7b-5p	FADS2	DSF_29day_Middle	29day_Middle
hsa-let-7b-5p	FADS2	ETH_29day_Middle	29day_Middle
hsa-let-7b-5p	DYNC1H1	MP_29day_High	29day_High
hsa-let-7b-5p	SNAP23	MP_29day_High	29day_High
hsa-let-7b-5p	LDLR	EE_29day_High	29day_High
hsa-let-7b-5p	FADS2	DSF_29day_High	29day_High
hsa-let-7b-5p	FADS2	TC_29day_High	29day_High
hsa-let-7b-5p	LDLR	EE_15day_Middle	15day_Middle
hsa-let-7b-5p	DYNC1H1	COL_15day_Low	15day_Low
hsa-let-7b-5p	DYNC1H1	MP_15day_High	15day_High
hsa-let-7b-5p	FADS2	TC_15day_High	15day_High
hsa-let-7e-5p	SREBF1	EE_8day_Middle	8day_Middle
hsa-let-7e-5p	IRS2	PAN_8day_High	8day_High
hsa-let-7e-5p	STAT3	PAN_8day_High	8day_High
hsa-let-7e-5p	STAT3	VA_8day_High	8day_High
hsa-let-7e-5p	SREBF1	EE_8day_High	8day_High
hsa-let-7e-5p	STAT3	PAN_29day_Middle	29day_Middle
hsa-let-7e-5p	STAT3	VA_29day_High	29day_High
hsa-let-7e-5p	SREBF1	EE_15day_Middle	15day_Middle
hsa-let-7e-5p	SREBF1	EE_15day_Low	15day_Low
hsa-let-7e-5p	STAT3	VA_15day_High	15day_High
hsa-miR-1	ANXA2	COL_8day_High	8day_High
hsa-miR-1	ANXA2	EE_8day_High	8day_High
hsa-miR-1	ANXA2	MP_8day_High	8day_High
hsa-miR-1	ANGPTL4	ADP_4day_Middle	4day_Middle
hsa-miR-1	ANGPTL4	PAN_4day_Low	4day_Low
hsa-miR-1	ANGPTL4	PAN_4day_High	4day_High
hsa-miR-1	ANXA2	COL_4day_High	4day_High
hsa-miR-1	ANXA2	MP_29day_Middle	29day_Middle
hsa-miR-1	ANXA2	PAN_29day_Low	29day_Low
hsa-miR-1	ANXA2	CCL4_29day_High	29day_High
hsa-miR-1	ANXA2	MP_29day_High	29day_High
hsa-miR-1	ANGPTL4	CCL4_15day_High	15day_High
hsa-miR-1	ANXA2	CCL4_15day_High	15day_High
hsa-miR-1	ANXA2	ETH_15day_High	15day_High
hsa-miR-1	ANXA2	LS_15day_High	15day_High
hsa-miR-1	ANXA2	MP_15day_High	15day_High
hsa-miR-100-5p	NSF	MP_8day_High	8day_High
hsa-miR-100-5p	ACSL3	HYZ_8day_High	8day_High
hsa-miR-100-5p	AGPAT3	MP_8day_High	8day_High
hsa-miR-100-5p	AGPAT3	PAN_8day_High	8day_High
hsa-miR-100-5p	AGPAT3	COL_4day_High	4day_High
hsa-miR-100-5p	AGPAT3	ETH_4day_High	4day_High
hsa-miR-100-5p	ACSL3	ETH_29day_Middle	29day_Middle
hsa-miR-100-5p	AGPAT3	PAN_29day_Middle	29day_Middle
hsa-miR-100-5p	NSF	MP_29day_High	29day_High
hsa-miR-100-5p	ACSL3	AMT_29day_High	29day_High
hsa-miR-100-5p	ACSL3	CCL4_29day_High	29day_High
hsa-miR-100-5p	ACSL3	HYZ_29day_High	29day_High
hsa-miR-100-5p	AGPAT3	CCL4_29day_High	29day_High
hsa-miR-100-5p	AGPAT3	EE_29day_High	29day_High
hsa-miR-100-5p	AGPAT3	LS_29day_High	29day_High
hsa-miR-100-5p	AGPAT3	MP_29day_High	29day_High
hsa-miR-100-5p	AGPAT3	PAN_15day_Middle	15day_Middle
hsa-miR-100-5p	NSF	MP_15day_High	15day_High
hsa-miR-100-5p	ACSL3	HYZ_15day_High	15day_High
hsa-miR-100-5p	AGPAT3	EE_15day_High	15day_High
hsa-miR-100-5p	AGPAT3	ETH_15day_High	15day_High
hsa-miR-100-5p	AGPAT3	LS_15day_High	15day_High
hsa-miR-103a-3p	NSF	MP_8day_High	8day_High
hsa-miR-103a-3p	NSF	MP_29day_High	29day_High
hsa-miR-103a-3p	NSF	MP_15day_High	15day_High
hsa-miR-106a-5p	FAS	MP_8day_High	8day_High
hsa-miR-106a-5p	FAS	PAN_29day_Middle	29day_Middle
hsa-miR-106a-5p	FAS	LS_29day_High	29day_High
hsa-miR-106a-5p	FAS	EE_15day_Middle	15day_Middle
hsa-miR-106a-5p	FAS	LS_15day_High	15day_High
hsa-miR-106a-5p	FAS	MP_15day_High	15day_High
hsa-miR-106b-3p	FOXO1	EE_29day_High	29day_High
hsa-miR-106b-5p	MAPK9	COL_15day_Low	15day_Low
hsa-miR-10a-3p	ACLY	DSF_4day_Middle	4day_Middle
hsa-miR-10a-3p	ACLY	AMT_4day_High	4day_High
hsa-miR-10a-3p	ACLY	CMA_4day_High	4day_High
hsa-miR-10a-3p	ACLY	DSF_29day_Middle	29day_Middle
hsa-miR-10a-3p	ACLY	EE_15day_Low	15day_Low
hsa-miR-10a-5p	SREBF1	EE_8day_Middle	8day_Middle
hsa-miR-10a-5p	ELOVL2	CMA_8day_Middle	8day_Middle
hsa-miR-10a-5p	SREBF1	EE_8day_High	8day_High
hsa-miR-10a-5p	ELOVL2	PAN_8day_High	8day_High
hsa-miR-10a-5p	ERLIN1	ETH_4day_High	4day_High
hsa-miR-10a-5p	ELOVL2	PAN_29day_Middle	29day_Middle
hsa-miR-10a-5p	ERLIN1	MP_29day_High	29day_High
hsa-miR-10a-5p	SREBF1	EE_15day_Middle	15day_Middle
hsa-miR-10a-5p	SCAP	PAN_15day_Middle	15day_Middle
hsa-miR-10a-5p	ELOVL2	PAN_15day_Middle	15day_Middle
hsa-miR-10a-5p	SREBF1	EE_15day_Low	15day_Low
hsa-miR-10a-5p	ELOVL2	AMT_15day_Low	15day_Low
hsa-miR-10b-5p	PPARA	DSF_8day_High	8day_High
hsa-miR-10b-5p	ACLY	DSF_4day_Middle	4day_Middle
hsa-miR-10b-5p	GK	VA_4day_High	4day_High
hsa-miR-10b-5p	ERLIN1	ETH_4day_High	4day_High
hsa-miR-10b-5p	ACLY	AMT_4day_High	4day_High
hsa-miR-10b-5p	ACLY	CMA_4day_High	4day_High
hsa-miR-10b-5p	ACLY	DSF_29day_Middle	29day_Middle
hsa-miR-10b-5p	ERLIN1	MP_29day_High	29day_High
hsa-miR-10b-5p	ACLY	EE_15day_Low	15day_Low
hsa-miR-10b-5p	PPARA	DSF_15day_High	15day_High
hsa-miR-122-5p	DYNC1H1	MP_29day_High	29day_High
hsa-miR-122-5p	DYNC1H1	COL_15day_Low	15day_Low
hsa-miR-122-5p	DYNC1H1	MP_15day_High	15day_High
hsa-miR-1229-3p	ACLY	DSF_4day_Middle	4day_Middle
hsa-miR-1229-3p	ACLY	AMT_4day_High	4day_High
hsa-miR-1229-3p	ACLY	CMA_4day_High	4day_High
hsa-miR-1229-3p	ACLY	DSF_29day_Middle	29day_Middle
hsa-miR-1229-3p	ACLY	EE_15day_Low	15day_Low
hsa-miR-124-3p	LDLR	EE_8day_Middle	8day_Middle
hsa-miR-124-3p	ANXA5	EE_8day_Middle	8day_Middle
hsa-miR-124-3p	ANXA5	EE_8day_Low	8day_Low
hsa-miR-124-3p	SNAP23	MP_8day_High	8day_High
hsa-miR-124-3p	RAB32	CCL4_8day_High	8day_High
hsa-miR-124-3p	RAB32	MP_8day_High	8day_High
hsa-miR-124-3p	DYNC2H1	MP_8day_High	8day_High
hsa-miR-124-3p	AHR	HYZ_8day_High	8day_High
hsa-miR-124-3p	LDLR	EE_8day_High	8day_High
hsa-miR-124-3p	PPARA	DSF_8day_High	8day_High
hsa-miR-124-3p	ANXA5	MP_8day_High	8day_High
hsa-miR-124-3p	ANGPTL4	ADP_4day_Middle	4day_Middle
hsa-miR-124-3p	RAB32	CCL4_4day_Middle	4day_Middle
hsa-miR-124-3p	AHR	AMT_4day_Middle	4day_Middle
hsa-miR-124-3p	LDLR	EE_4day_Middle	4day_Middle
hsa-miR-124-3p	ANGPTL4	PAN_4day_Low	4day_Low
hsa-miR-124-3p	ANGPTL4	PAN_4day_High	4day_High
hsa-miR-124-3p	AHR	HYZ_4day_High	4day_High
hsa-miR-124-3p	LDLR	EE_4day_High	4day_High
hsa-miR-124-3p	ANXA5	COL_4day_High	4day_High
hsa-miR-124-3p	ANXA6	COL_4day_High	4day_High
hsa-miR-124-3p	ANXA6	ETH_4day_High	4day_High
hsa-miR-124-3p	ROCK2	LS_29day_Middle	29day_Middle
hsa-miR-124-3p	VIM	CCL4_29day_Middle	29day_Middle
hsa-miR-124-3p	RAB32	CCL4_29day_Middle	29day_Middle
hsa-miR-124-3p	RAB32	MP_29day_Middle	29day_Middle
hsa-miR-124-3p	AHR	DSF_29day_Middle	29day_Middle
hsa-miR-124-3p	AHR	MP_29day_Middle	29day_Middle
hsa-miR-124-3p	LDLR	TC_29day_Middle	29day_Middle
hsa-miR-124-3p	ANXA5	EE_29day_Middle	29day_Middle
hsa-miR-124-3p	ANXA5	MP_29day_Middle	29day_Middle
hsa-miR-124-3p	AHR	EE_29day_Low	29day_Low
hsa-miR-124-3p	ANXA5	EE_29day_Low	29day_Low
hsa-miR-124-3p	ANXA5	PAN_29day_Low	29day_Low
hsa-miR-124-3p	ROCK2	MP_29day_High	29day_High
hsa-miR-124-3p	VIM	CCL4_29day_High	29day_High
hsa-miR-124-3p	VIM	MP_29day_High	29day_High
hsa-miR-124-3p	SNAP23	MP_29day_High	29day_High
hsa-miR-124-3p	RAB32	CCL4_29day_High	29day_High
hsa-miR-124-3p	RAB32	MP_29day_High	29day_High
hsa-miR-124-3p	RAB32	VA_29day_High	29day_High
hsa-miR-124-3p	AHR	ADP_29day_High	29day_High
hsa-miR-124-3p	AHR	DSF_29day_High	29day_High
hsa-miR-124-3p	AHR	EE_29day_High	29day_High
hsa-miR-124-3p	AHR	MP_29day_High	29day_High
hsa-miR-124-3p	LDLR	EE_29day_High	29day_High
hsa-miR-124-3p	ANXA5	EE_29day_High	29day_High
hsa-miR-124-3p	ANXA5	MP_29day_High	29day_High
hsa-miR-124-3p	RAB32	CCL4_15day_Middle	15day_Middle
hsa-miR-124-3p	LDLR	EE_15day_Middle	15day_Middle
hsa-miR-124-3p	ANXA5	EE_15day_Middle	15day_Middle
hsa-miR-124-3p	ANXA5	EE_15day_Low	15day_Low
hsa-miR-124-3p	ANGPTL4	CCL4_15day_High	15day_High
hsa-miR-124-3p	VIM	CCL4_15day_High	15day_High
hsa-miR-124-3p	VIM	MP_15day_High	15day_High
hsa-miR-124-3p	VIM	VA_15day_High	15day_High
hsa-miR-124-3p	RAB32	CCL4_15day_High	15day_High
hsa-miR-124-3p	RAB32	MP_15day_High	15day_High
hsa-miR-124-3p	DYNC2H1	ETH_15day_High	15day_High
hsa-miR-124-3p	DYNC2H1	MP_15day_High	15day_High
hsa-miR-124-3p	AHR	DSF_15day_High	15day_High
hsa-miR-124-3p	PPARA	DSF_15day_High	15day_High
hsa-miR-124-3p	ANXA5	CCL4_15day_High	15day_High
hsa-miR-124-3p	ANXA5	EE_15day_High	15day_High
hsa-miR-124-3p	ANXA5	MP_15day_High	15day_High
hsa-miR-124-3p	ANXA6	LS_15day_High	15day_High
hsa-miR-125b-5p	STAT3	PAN_8day_High	8day_High
hsa-miR-125b-5p	STAT3	VA_8day_High	8day_High
hsa-miR-125b-5p	DYNC2H1	MP_8day_High	8day_High
hsa-miR-125b-5p	ACLY	DSF_4day_Middle	4day_Middle
hsa-miR-125b-5p	ACLY	AMT_4day_High	4day_High
hsa-miR-125b-5p	ACLY	CMA_4day_High	4day_High
hsa-miR-125b-5p	DGAT1	EE_4day_High	4day_High
hsa-miR-125b-5p	STAT3	PAN_29day_Middle	29day_Middle
hsa-miR-125b-5p	ACLY	DSF_29day_Middle	29day_Middle
hsa-miR-125b-5p	STAT3	VA_29day_High	29day_High
hsa-miR-125b-5p	ACLY	EE_15day_Low	15day_Low
hsa-miR-125b-5p	STAT3	VA_15day_High	15day_High
hsa-miR-125b-5p	DYNC2H1	ETH_15day_High	15day_High
hsa-miR-125b-5p	DYNC2H1	MP_15day_High	15day_High
hsa-miR-1260b	ACAT1	PAN_8day_High	8day_High
hsa-miR-1260b	ACAT1	PAN_15day_Middle	15day_Middle
hsa-miR-128-3p	LDLR	EE_8day_Middle	8day_Middle
hsa-miR-128-3p	PRKAA1	MP_8day_High	8day_High
hsa-miR-128-3p	LDLR	EE_8day_High	8day_High
hsa-miR-128-3p	LDLR	EE_4day_Middle	4day_Middle
hsa-miR-128-3p	LDLR	EE_4day_High	4day_High
hsa-miR-128-3p	LDLR	TC_29day_Middle	29day_Middle
hsa-miR-128-3p	PRKAA1	LS_29day_High	29day_High
hsa-miR-128-3p	LDLR	EE_29day_High	29day_High
hsa-miR-128-3p	LDLR	EE_15day_Middle	15day_Middle
hsa-miR-128-3p	PRKAA1	MP_15day_High	15day_High
hsa-miR-1301-3p	VIM	CCL4_29day_Middle	29day_Middle
hsa-miR-1301-3p	VIM	CCL4_29day_High	29day_High
hsa-miR-1301-3p	VIM	MP_29day_High	29day_High
hsa-miR-1301-3p	VIM	CCL4_15day_High	15day_High
hsa-miR-1301-3p	VIM	MP_15day_High	15day_High
hsa-miR-1301-3p	VIM	VA_15day_High	15day_High
hsa-miR-130a-3p	LDLR	EE_8day_Middle	8day_Middle
hsa-miR-130a-3p	LDLR	EE_8day_High	8day_High
hsa-miR-130a-3p	LDLR	EE_4day_Middle	4day_Middle
hsa-miR-130a-3p	LDLR	EE_4day_High	4day_High
hsa-miR-130a-3p	LDLR	TC_29day_Middle	29day_Middle
hsa-miR-130a-3p	LDLR	EE_29day_High	29day_High
hsa-miR-130a-3p	LDLR	EE_15day_Middle	15day_Middle
hsa-miR-130b-3p	LDLR	EE_8day_Middle	8day_Middle
hsa-miR-130b-3p	PRKAA1	MP_8day_High	8day_High
hsa-miR-130b-3p	AHR	HYZ_8day_High	8day_High
hsa-miR-130b-3p	LDLR	EE_8day_High	8day_High
hsa-miR-130b-3p	AHR	AMT_4day_Middle	4day_Middle
hsa-miR-130b-3p	LDLR	EE_4day_Middle	4day_Middle
hsa-miR-130b-3p	AHR	HYZ_4day_High	4day_High
hsa-miR-130b-3p	LDLR	EE_4day_High	4day_High
hsa-miR-130b-3p	AHR	DSF_29day_Middle	29day_Middle
hsa-miR-130b-3p	AHR	MP_29day_Middle	29day_Middle
hsa-miR-130b-3p	LDLR	TC_29day_Middle	29day_Middle
hsa-miR-130b-3p	AHR	EE_29day_Low	29day_Low
hsa-miR-130b-3p	PRKAA1	LS_29day_High	29day_High
hsa-miR-130b-3p	AHR	ADP_29day_High	29day_High
hsa-miR-130b-3p	AHR	DSF_29day_High	29day_High
hsa-miR-130b-3p	AHR	EE_29day_High	29day_High
hsa-miR-130b-3p	AHR	MP_29day_High	29day_High
hsa-miR-130b-3p	LDLR	EE_29day_High	29day_High
hsa-miR-130b-3p	LDLR	EE_15day_Middle	15day_Middle
hsa-miR-130b-3p	PRKAA1	MP_15day_High	15day_High
hsa-miR-130b-3p	AHR	DSF_15day_High	15day_High
hsa-miR-132-3p	FABP7	PAN_8day_High	8day_High
hsa-miR-132-3p	ANXA2	COL_8day_High	8day_High
hsa-miR-132-3p	ANXA2	EE_8day_High	8day_High
hsa-miR-132-3p	ANXA2	MP_8day_High	8day_High
hsa-miR-132-3p	GK	VA_4day_High	4day_High
hsa-miR-132-3p	ANXA2	COL_4day_High	4day_High
hsa-miR-132-3p	ANXA2	MP_29day_Middle	29day_Middle
hsa-miR-132-3p	FABP7	CCL4_29day_Low	29day_Low
hsa-miR-132-3p	FABP7	HYZ_29day_Low	29day_Low
hsa-miR-132-3p	ANXA2	PAN_29day_Low	29day_Low
hsa-miR-132-3p	FOXO1	EE_29day_High	29day_High
hsa-miR-132-3p	ANXA2	CCL4_29day_High	29day_High
hsa-miR-132-3p	ANXA2	MP_29day_High	29day_High
hsa-miR-132-3p	FABP7	PAN_15day_Middle	15day_Middle
hsa-miR-132-3p	ANXA2	CCL4_15day_High	15day_High
hsa-miR-132-3p	ANXA2	ETH_15day_High	15day_High
hsa-miR-132-3p	ANXA2	LS_15day_High	15day_High
hsa-miR-132-3p	ANXA2	MP_15day_High	15day_High
hsa-miR-138-5p	ROCK2	LS_29day_Middle	29day_Middle
hsa-miR-138-5p	VIM	CCL4_29day_Middle	29day_Middle
hsa-miR-138-5p	ROCK2	MP_29day_High	29day_High
hsa-miR-138-5p	VIM	CCL4_29day_High	29day_High
hsa-miR-138-5p	VIM	MP_29day_High	29day_High
hsa-miR-138-5p	VIM	CCL4_15day_High	15day_High
hsa-miR-138-5p	VIM	MP_15day_High	15day_High
hsa-miR-138-5p	VIM	VA_15day_High	15day_High
hsa-miR-141-3p	PPARA	DSF_8day_High	8day_High
hsa-miR-141-3p	MAPK9	COL_15day_Low	15day_Low
hsa-miR-141-3p	PPARA	DSF_15day_High	15day_High
hsa-miR-142-3p	INSIG2	EE_4day_High	4day_High
hsa-miR-145-5p	IRS2	PAN_8day_High	8day_High
hsa-miR-146a-5p	FAS	MP_8day_High	8day_High
hsa-miR-146a-5p	FAS	PAN_29day_Middle	29day_Middle
hsa-miR-146a-5p	NFKB1	LS_29day_High	29day_High
hsa-miR-146a-5p	NFKB1	MP_29day_High	29day_High
hsa-miR-146a-5p	FAS	LS_29day_High	29day_High
hsa-miR-146a-5p	FAS	EE_15day_Middle	15day_Middle
hsa-miR-146a-5p	NFKB1	MP_15day_High	15day_High
hsa-miR-146a-5p	FAS	LS_15day_High	15day_High
hsa-miR-146a-5p	FAS	MP_15day_High	15day_High
hsa-miR-146b-5p	NFKB1	LS_29day_High	29day_High
hsa-miR-146b-5p	NFKB1	MP_29day_High	29day_High
hsa-miR-146b-5p	NFKB1	MP_15day_High	15day_High
hsa-miR-148b-3p	PRKAA1	MP_8day_High	8day_High
hsa-miR-148b-3p	PRKAA1	LS_29day_High	29day_High
hsa-miR-148b-3p	PRKAA1	MP_15day_High	15day_High
hsa-miR-149-5p	LDLR	EE_8day_Middle	8day_Middle
hsa-miR-149-5p	LDLR	EE_8day_High	8day_High
hsa-miR-149-5p	AGPAT3	MP_8day_High	8day_High
hsa-miR-149-5p	AGPAT3	PAN_8day_High	8day_High
hsa-miR-149-5p	LDLR	EE_4day_Middle	4day_Middle
hsa-miR-149-5p	ACLY	DSF_4day_Middle	4day_Middle
hsa-miR-149-5p	LDLR	EE_4day_High	4day_High
hsa-miR-149-5p	ACLY	AMT_4day_High	4day_High
hsa-miR-149-5p	ACLY	CMA_4day_High	4day_High
hsa-miR-149-5p	AGPAT3	COL_4day_High	4day_High
hsa-miR-149-5p	AGPAT3	ETH_4day_High	4day_High
hsa-miR-149-5p	LDLR	TC_29day_Middle	29day_Middle
hsa-miR-149-5p	ACLY	DSF_29day_Middle	29day_Middle
hsa-miR-149-5p	AGPAT3	PAN_29day_Middle	29day_Middle
hsa-miR-149-5p	DYNC1H1	MP_29day_High	29day_High
hsa-miR-149-5p	LDLR	EE_29day_High	29day_High
hsa-miR-149-5p	AGPAT3	CCL4_29day_High	29day_High
hsa-miR-149-5p	AGPAT3	EE_29day_High	29day_High
hsa-miR-149-5p	AGPAT3	LS_29day_High	29day_High
hsa-miR-149-5p	AGPAT3	MP_29day_High	29day_High
hsa-miR-149-5p	LDLR	EE_15day_Middle	15day_Middle
hsa-miR-149-5p	AGPAT3	PAN_15day_Middle	15day_Middle
hsa-miR-149-5p	DYNC1H1	COL_15day_Low	15day_Low
hsa-miR-149-5p	ACLY	EE_15day_Low	15day_Low
hsa-miR-149-5p	DYNC1H1	MP_15day_High	15day_High
hsa-miR-149-5p	AGPAT3	EE_15day_High	15day_High
hsa-miR-149-5p	AGPAT3	ETH_15day_High	15day_High
hsa-miR-149-5p	AGPAT3	LS_15day_High	15day_High
hsa-miR-153-3p	FOXO1	EE_29day_High	29day_High
hsa-miR-155-5p	STAT3	PAN_8day_High	8day_High
hsa-miR-155-5p	STAT3	VA_8day_High	8day_High
hsa-miR-155-5p	DYNC2H1	MP_8day_High	8day_High
hsa-miR-155-5p	ANXA2	COL_8day_High	8day_High
hsa-miR-155-5p	ANXA2	EE_8day_High	8day_High
hsa-miR-155-5p	ANXA2	MP_8day_High	8day_High
hsa-miR-155-5p	ANXA2	COL_4day_High	4day_High
hsa-miR-155-5p	STAT3	PAN_29day_Middle	29day_Middle
hsa-miR-155-5p	ANXA2	MP_29day_Middle	29day_Middle
hsa-miR-155-5p	ANXA2	PAN_29day_Low	29day_Low
hsa-miR-155-5p	NFKB1	LS_29day_High	29day_High
hsa-miR-155-5p	NFKB1	MP_29day_High	29day_High
hsa-miR-155-5p	STAT3	VA_29day_High	29day_High
hsa-miR-155-5p	ANXA2	CCL4_29day_High	29day_High
hsa-miR-155-5p	ANXA2	MP_29day_High	29day_High
hsa-miR-155-5p	NFKB1	MP_15day_High	15day_High
hsa-miR-155-5p	STAT3	VA_15day_High	15day_High
hsa-miR-155-5p	DYNC2H1	ETH_15day_High	15day_High
hsa-miR-155-5p	DYNC2H1	MP_15day_High	15day_High
hsa-miR-155-5p	ANXA2	CCL4_15day_High	15day_High
hsa-miR-155-5p	ANXA2	ETH_15day_High	15day_High
hsa-miR-155-5p	ANXA2	LS_15day_High	15day_High
hsa-miR-155-5p	ANXA2	MP_15day_High	15day_High
hsa-miR-15a-5p	FOXO1	EE_29day_High	29day_High
hsa-miR-15a-5p	NFKB1	LS_29day_High	29day_High
hsa-miR-15a-5p	NFKB1	MP_29day_High	29day_High
hsa-miR-15a-5p	NFKB1	MP_15day_High	15day_High
hsa-miR-15b-5p	MAPK1	EE_4day_Middle	4day_Middle
hsa-miR-15b-5p	MAPK1	EE_4day_High	4day_High
hsa-miR-16-5p	NSF	MP_8day_High	8day_High
hsa-miR-16-5p	VIM	CCL4_29day_Middle	29day_Middle
hsa-miR-16-5p	NFKB1	LS_29day_High	29day_High
hsa-miR-16-5p	NFKB1	MP_29day_High	29day_High
hsa-miR-16-5p	SOCS2	DSF_29day_High	29day_High
hsa-miR-16-5p	NSF	MP_29day_High	29day_High
hsa-miR-16-5p	VIM	CCL4_29day_High	29day_High
hsa-miR-16-5p	VIM	MP_29day_High	29day_High
hsa-miR-16-5p	NFKB1	MP_15day_High	15day_High
hsa-miR-16-5p	NSF	MP_15day_High	15day_High
hsa-miR-16-5p	VIM	CCL4_15day_High	15day_High
hsa-miR-16-5p	VIM	MP_15day_High	15day_High
hsa-miR-16-5p	VIM	VA_15day_High	15day_High
hsa-miR-17-3p	ELOVL2	CMA_8day_Middle	8day_Middle
hsa-miR-17-3p	ELOVL2	PAN_8day_High	8day_High
hsa-miR-17-3p	VIM	CCL4_29day_Middle	29day_Middle
hsa-miR-17-3p	ELOVL2	PAN_29day_Middle	29day_Middle
hsa-miR-17-3p	VIM	CCL4_29day_High	29day_High
hsa-miR-17-3p	VIM	MP_29day_High	29day_High
hsa-miR-17-3p	ELOVL2	PAN_15day_Middle	15day_Middle
hsa-miR-17-3p	ELOVL2	AMT_15day_Low	15day_Low
hsa-miR-17-3p	VIM	CCL4_15day_High	15day_High
hsa-miR-17-3p	VIM	MP_15day_High	15day_High
hsa-miR-17-3p	VIM	VA_15day_High	15day_High
hsa-miR-17-5p	ERLIN1	ETH_4day_High	4day_High
hsa-miR-17-5p	ERLIN1	MP_29day_High	29day_High
hsa-miR-17-5p	MAPK9	COL_15day_Low	15day_Low
hsa-miR-181b-5p	SCAP	PAN_15day_Middle	15day_Middle
hsa-miR-182-5p	FLOT1	COL_4day_High	4day_High
hsa-miR-182-5p	FOXO1	EE_29day_High	29day_High
hsa-miR-182-5p	FLOT1	LS_29day_High	29day_High
hsa-miR-182-5p	FLOT1	MP_29day_High	29day_High
hsa-miR-182-5p	FLOT1	LS_15day_High	15day_High
hsa-miR-182-5p	FLOT1	MP_15day_High	15day_High
hsa-miR-183-5p	DGAT1	EE_4day_High	4day_High
hsa-miR-183-5p	FOXO1	EE_29day_High	29day_High
hsa-miR-185-5p	SREBF1	EE_8day_Middle	8day_Middle
hsa-miR-185-5p	SREBF1	EE_8day_High	8day_High
hsa-miR-185-5p	SREBF1	EE_15day_Middle	15day_Middle
hsa-miR-185-5p	SREBF1	EE_15day_Low	15day_Low
hsa-miR-186-5p	FOXO1	EE_29day_High	29day_High
hsa-miR-18a-3p	AGPAT3	MP_8day_High	8day_High
hsa-miR-18a-3p	AGPAT3	PAN_8day_High	8day_High
hsa-miR-18a-3p	ACLY	DSF_4day_Middle	4day_Middle
hsa-miR-18a-3p	FADS2	DSF_4day_Middle	4day_Middle
hsa-miR-18a-3p	FADS2	ETH_4day_Middle	4day_Middle
hsa-miR-18a-3p	ACLY	AMT_4day_High	4day_High
hsa-miR-18a-3p	ACLY	CMA_4day_High	4day_High
hsa-miR-18a-3p	FADS2	DSF_4day_High	4day_High
hsa-miR-18a-3p	FADS2	ETH_4day_High	4day_High
hsa-miR-18a-3p	AGPAT3	COL_4day_High	4day_High
hsa-miR-18a-3p	AGPAT3	ETH_4day_High	4day_High
hsa-miR-18a-3p	ACLY	DSF_29day_Middle	29day_Middle
hsa-miR-18a-3p	FADS2	DSF_29day_Middle	29day_Middle
hsa-miR-18a-3p	FADS2	ETH_29day_Middle	29day_Middle
hsa-miR-18a-3p	AGPAT3	PAN_29day_Middle	29day_Middle
hsa-miR-18a-3p	FADS2	DSF_29day_High	29day_High
hsa-miR-18a-3p	FADS2	TC_29day_High	29day_High
hsa-miR-18a-3p	AGPAT3	CCL4_29day_High	29day_High
hsa-miR-18a-3p	AGPAT3	EE_29day_High	29day_High
hsa-miR-18a-3p	AGPAT3	LS_29day_High	29day_High
hsa-miR-18a-3p	AGPAT3	MP_29day_High	29day_High
hsa-miR-18a-3p	AGPAT3	PAN_15day_Middle	15day_Middle
hsa-miR-18a-3p	ACLY	EE_15day_Low	15day_Low
hsa-miR-18a-3p	FADS2	TC_15day_High	15day_High
hsa-miR-18a-3p	AGPAT3	EE_15day_High	15day_High
hsa-miR-18a-3p	AGPAT3	ETH_15day_High	15day_High
hsa-miR-18a-3p	AGPAT3	LS_15day_High	15day_High
hsa-miR-192-5p	NSF	MP_8day_High	8day_High
hsa-miR-192-5p	NSF	MP_29day_High	29day_High
hsa-miR-192-5p	MAPK9	COL_15day_Low	15day_Low
hsa-miR-192-5p	NSF	MP_15day_High	15day_High
hsa-miR-193b-3p	NSF	MP_8day_High	8day_High
hsa-miR-193b-3p	NSF	MP_29day_High	29day_High
hsa-miR-193b-3p	NSF	MP_15day_High	15day_High
hsa-miR-194-5p	SOCS2	DSF_29day_High	29day_High
hsa-miR-196a-5p	FOXO1	EE_29day_High	29day_High
hsa-miR-197-3p	HNF4A	DSF_8day_High	8day_High
hsa-miR-197-3p	HNF4A	DSF_4day_High	4day_High
hsa-miR-197-3p	HNF4A	DSF_29day_High	29day_High
hsa-miR-199a-3p	CAV2	EE_8day_Middle	8day_Middle
hsa-miR-199a-3p	CAV2	EE_8day_Low	8day_Low
hsa-miR-199a-3p	MAPK1	EE_4day_Middle	4day_Middle
hsa-miR-199a-3p	CAV2	EE_4day_Low	4day_Low
hsa-miR-199a-3p	MAPK1	EE_4day_High	4day_High
hsa-miR-199a-3p	CAV2	COL_4day_High	4day_High
hsa-miR-199a-3p	MAPK9	COL_15day_Low	15day_Low
hsa-miR-199a-3p	CAV2	LS_15day_High	15day_High
hsa-miR-19a-3p	ABCA1	PAN_8day_High	8day_High
hsa-miR-19a-3p	ABCA1	AMT_4day_High	4day_High
hsa-miR-19a-3p	ABCA1	DSF_4day_High	4day_High
hsa-miR-19b-3p	LDLR	EE_8day_Middle	8day_Middle
hsa-miR-19b-3p	PRKAA1	MP_8day_High	8day_High
hsa-miR-19b-3p	LDLR	EE_8day_High	8day_High
hsa-miR-19b-3p	LDLR	EE_4day_Middle	4day_Middle
hsa-miR-19b-3p	LDLR	EE_4day_High	4day_High
hsa-miR-19b-3p	LDLR	TC_29day_Middle	29day_Middle
hsa-miR-19b-3p	PRKAA1	LS_29day_High	29day_High
hsa-miR-19b-3p	LDLR	EE_29day_High	29day_High
hsa-miR-19b-3p	LDLR	EE_15day_Middle	15day_Middle
hsa-miR-19b-3p	PRKAA1	MP_15day_High	15day_High
hsa-miR-20a-5p	STAT3	PAN_8day_High	8day_High
hsa-miR-20a-5p	STAT3	VA_8day_High	8day_High
hsa-miR-20a-5p	STAT3	PAN_29day_Middle	29day_Middle
hsa-miR-20a-5p	STAT3	VA_29day_High	29day_High
hsa-miR-20a-5p	MAPK9	COL_15day_Low	15day_Low
hsa-miR-20a-5p	STAT3	VA_15day_High	15day_High
hsa-miR-20b-5p	STAT3	PAN_8day_High	8day_High
hsa-miR-20b-5p	STAT3	VA_8day_High	8day_High
hsa-miR-20b-5p	STAT3	PAN_29day_Middle	29day_Middle
hsa-miR-20b-5p	STAT3	VA_29day_High	29day_High
hsa-miR-20b-5p	STAT3	VA_15day_High	15day_High
hsa-miR-214-3p	FLOT1	COL_4day_High	4day_High
hsa-miR-214-3p	FLOT1	LS_29day_High	29day_High
hsa-miR-214-3p	FLOT1	MP_29day_High	29day_High
hsa-miR-214-3p	FLOT1	LS_15day_High	15day_High
hsa-miR-214-3p	FLOT1	MP_15day_High	15day_High
hsa-miR-215-5p	NSF	MP_8day_High	8day_High
hsa-miR-215-5p	NSF	MP_29day_High	29day_High
hsa-miR-215-5p	MAPK9	COL_15day_Low	15day_Low
hsa-miR-215-5p	NSF	MP_15day_High	15day_High
hsa-miR-21-5p	STAT3	PAN_8day_High	8day_High
hsa-miR-21-5p	STAT3	VA_8day_High	8day_High
hsa-miR-21-5p	PPARA	DSF_8day_High	8day_High
hsa-miR-21-5p	ACAT1	PAN_8day_High	8day_High
hsa-miR-21-5p	FAS	MP_8day_High	8day_High
hsa-miR-21-5p	STAT3	PAN_29day_Middle	29day_Middle
hsa-miR-21-5p	FAS	PAN_29day_Middle	29day_Middle
hsa-miR-21-5p	TGFB1	PAN_29day_Low	29day_Low
hsa-miR-21-5p	NFKB1	LS_29day_High	29day_High
hsa-miR-21-5p	NFKB1	MP_29day_High	29day_High
hsa-miR-21-5p	STAT3	VA_29day_High	29day_High
hsa-miR-21-5p	TGFB1	MP_29day_High	29day_High
hsa-miR-21-5p	FAS	LS_29day_High	29day_High
hsa-miR-21-5p	ACAT1	PAN_15day_Middle	15day_Middle
hsa-miR-21-5p	FAS	EE_15day_Middle	15day_Middle
hsa-miR-21-5p	NFKB1	MP_15day_High	15day_High
hsa-miR-21-5p	STAT3	VA_15day_High	15day_High
hsa-miR-21-5p	PPARA	DSF_15day_High	15day_High
hsa-miR-21-5p	FAS	LS_15day_High	15day_High
hsa-miR-21-5p	FAS	MP_15day_High	15day_High
hsa-miR-221-3p	ACSL3	HYZ_8day_High	8day_High
hsa-miR-221-3p	ACSL3	ETH_29day_Middle	29day_Middle
hsa-miR-221-3p	DYNC1H1	MP_29day_High	29day_High
hsa-miR-221-3p	ACSL3	AMT_29day_High	29day_High
hsa-miR-221-3p	ACSL3	CCL4_29day_High	29day_High
hsa-miR-221-3p	ACSL3	HYZ_29day_High	29day_High
hsa-miR-221-3p	DYNC1H1	COL_15day_Low	15day_Low
hsa-miR-221-3p	DYNC1H1	MP_15day_High	15day_High
hsa-miR-221-3p	ACSL3	HYZ_15day_High	15day_High
hsa-miR-223-3p	FOXO1	EE_29day_High	29day_High
hsa-miR-22-3p	PPARA	DSF_8day_High	8day_High
hsa-miR-22-3p	PPARA	DSF_15day_High	15day_High
hsa-miR-23b-3p	ACAT1	PAN_8day_High	8day_High
hsa-miR-23b-3p	ACAT1	PAN_15day_Middle	15day_Middle
hsa-miR-24-3p	HNF4A	DSF_8day_High	8day_High
hsa-miR-24-3p	AGPAT3	MP_8day_High	8day_High
hsa-miR-24-3p	AGPAT3	PAN_8day_High	8day_High
hsa-miR-24-3p	HNF4A	DSF_4day_High	4day_High
hsa-miR-24-3p	AGPAT3	COL_4day_High	4day_High
hsa-miR-24-3p	AGPAT3	ETH_4day_High	4day_High
hsa-miR-24-3p	AGPAT3	PAN_29day_Middle	29day_Middle
hsa-miR-24-3p	TGFB1	PAN_29day_Low	29day_Low
hsa-miR-24-3p	HNF4A	DSF_29day_High	29day_High
hsa-miR-24-3p	TGFB1	MP_29day_High	29day_High
hsa-miR-24-3p	AGPAT3	CCL4_29day_High	29day_High
hsa-miR-24-3p	AGPAT3	EE_29day_High	29day_High
hsa-miR-24-3p	AGPAT3	LS_29day_High	29day_High
hsa-miR-24-3p	AGPAT3	MP_29day_High	29day_High
hsa-miR-24-3p	AGPAT3	PAN_15day_Middle	15day_Middle
hsa-miR-24-3p	AGPAT3	EE_15day_High	15day_High
hsa-miR-24-3p	AGPAT3	ETH_15day_High	15day_High
hsa-miR-24-3p	AGPAT3	LS_15day_High	15day_High
hsa-miR-25-3p	SREBF1	EE_8day_Middle	8day_Middle
hsa-miR-25-3p	SREBF1	EE_8day_High	8day_High
hsa-miR-25-3p	SREBF1	EE_15day_Middle	15day_Middle
hsa-miR-25-3p	SREBF1	EE_15day_Low	15day_Low
hsa-miR-26a-5p	ABCA1	PAN_8day_High	8day_High
hsa-miR-26a-5p	AHR	HYZ_8day_High	8day_High
hsa-miR-26a-5p	AHR	AMT_4day_Middle	4day_Middle
hsa-miR-26a-5p	ABCA1	AMT_4day_High	4day_High
hsa-miR-26a-5p	ABCA1	DSF_4day_High	4day_High
hsa-miR-26a-5p	AHR	HYZ_4day_High	4day_High
hsa-miR-26a-5p	AHR	DSF_29day_Middle	29day_Middle
hsa-miR-26a-5p	AHR	MP_29day_Middle	29day_Middle
hsa-miR-26a-5p	AHR	EE_29day_Low	29day_Low
hsa-miR-26a-5p	AHR	ADP_29day_High	29day_High
hsa-miR-26a-5p	AHR	DSF_29day_High	29day_High
hsa-miR-26a-5p	AHR	EE_29day_High	29day_High
hsa-miR-26a-5p	AHR	MP_29day_High	29day_High
hsa-miR-26a-5p	AHR	DSF_15day_High	15day_High
hsa-miR-26b-3p	LDLR	EE_8day_Middle	8day_Middle
hsa-miR-26b-3p	LDLR	EE_8day_High	8day_High
hsa-miR-26b-3p	LDLR	EE_4day_Middle	4day_Middle
hsa-miR-26b-3p	LDLR	EE_4day_High	4day_High
hsa-miR-26b-3p	LDLR	TC_29day_Middle	29day_Middle
hsa-miR-26b-3p	LDLR	EE_29day_High	29day_High
hsa-miR-26b-3p	LDLR	EE_15day_Middle	15day_Middle
hsa-miR-26b-5p	CAV2	EE_8day_Middle	8day_Middle
hsa-miR-26b-5p	ANXA5	EE_8day_Middle	8day_Middle
hsa-miR-26b-5p	ELOVL2	CMA_8day_Middle	8day_Middle
hsa-miR-26b-5p	CAV2	EE_8day_Low	8day_Low
hsa-miR-26b-5p	ANXA5	EE_8day_Low	8day_Low
hsa-miR-26b-5p	NSF	MP_8day_High	8day_High
hsa-miR-26b-5p	RAB32	CCL4_8day_High	8day_High
hsa-miR-26b-5p	RAB32	MP_8day_High	8day_High
hsa-miR-26b-5p	ABCA1	PAN_8day_High	8day_High
hsa-miR-26b-5p	ANXA5	MP_8day_High	8day_High
hsa-miR-26b-5p	ELOVL2	PAN_8day_High	8day_High
hsa-miR-26b-5p	AGPAT3	MP_8day_High	8day_High
hsa-miR-26b-5p	AGPAT3	PAN_8day_High	8day_High
hsa-miR-26b-5p	RAB32	CCL4_4day_Middle	4day_Middle
hsa-miR-26b-5p	FADS2	DSF_4day_Middle	4day_Middle
hsa-miR-26b-5p	FADS2	ETH_4day_Middle	4day_Middle
hsa-miR-26b-5p	CAV2	EE_4day_Low	4day_Low
hsa-miR-26b-5p	CAV2	COL_4day_High	4day_High
hsa-miR-26b-5p	ABCA1	AMT_4day_High	4day_High
hsa-miR-26b-5p	ABCA1	DSF_4day_High	4day_High
hsa-miR-26b-5p	ANXA5	COL_4day_High	4day_High
hsa-miR-26b-5p	DGAT1	EE_4day_High	4day_High
hsa-miR-26b-5p	FADS2	DSF_4day_High	4day_High
hsa-miR-26b-5p	FADS2	ETH_4day_High	4day_High
hsa-miR-26b-5p	AGPAT3	COL_4day_High	4day_High
hsa-miR-26b-5p	AGPAT3	ETH_4day_High	4day_High
hsa-miR-26b-5p	VIM	CCL4_29day_Middle	29day_Middle
hsa-miR-26b-5p	RAB32	CCL4_29day_Middle	29day_Middle
hsa-miR-26b-5p	RAB32	MP_29day_Middle	29day_Middle
hsa-miR-26b-5p	ANXA5	EE_29day_Middle	29day_Middle
hsa-miR-26b-5p	ANXA5	MP_29day_Middle	29day_Middle
hsa-miR-26b-5p	FADS2	DSF_29day_Middle	29day_Middle
hsa-miR-26b-5p	FADS2	ETH_29day_Middle	29day_Middle
hsa-miR-26b-5p	ELOVL2	PAN_29day_Middle	29day_Middle
hsa-miR-26b-5p	AGPAT3	PAN_29day_Middle	29day_Middle
hsa-miR-26b-5p	ANXA5	EE_29day_Low	29day_Low
hsa-miR-26b-5p	ANXA5	PAN_29day_Low	29day_Low
hsa-miR-26b-5p	NFKB1	LS_29day_High	29day_High
hsa-miR-26b-5p	NFKB1	MP_29day_High	29day_High
hsa-miR-26b-5p	NSF	MP_29day_High	29day_High
hsa-miR-26b-5p	VIM	CCL4_29day_High	29day_High
hsa-miR-26b-5p	VIM	MP_29day_High	29day_High
hsa-miR-26b-5p	RAB32	CCL4_29day_High	29day_High
hsa-miR-26b-5p	RAB32	MP_29day_High	29day_High
hsa-miR-26b-5p	RAB32	VA_29day_High	29day_High
hsa-miR-26b-5p	ANXA5	EE_29day_High	29day_High
hsa-miR-26b-5p	ANXA5	MP_29day_High	29day_High
hsa-miR-26b-5p	FADS2	DSF_29day_High	29day_High
hsa-miR-26b-5p	FADS2	TC_29day_High	29day_High
hsa-miR-26b-5p	AGPAT3	CCL4_29day_High	29day_High
hsa-miR-26b-5p	AGPAT3	EE_29day_High	29day_High
hsa-miR-26b-5p	AGPAT3	LS_29day_High	29day_High
hsa-miR-26b-5p	AGPAT3	MP_29day_High	29day_High
hsa-miR-26b-5p	RAB32	CCL4_15day_Middle	15day_Middle
hsa-miR-26b-5p	ANXA5	EE_15day_Middle	15day_Middle
hsa-miR-26b-5p	ELOVL2	PAN_15day_Middle	15day_Middle
hsa-miR-26b-5p	AGPAT3	PAN_15day_Middle	15day_Middle
hsa-miR-26b-5p	ANXA5	EE_15day_Low	15day_Low
hsa-miR-26b-5p	ELOVL2	AMT_15day_Low	15day_Low
hsa-miR-26b-5p	NFKB1	MP_15day_High	15day_High
hsa-miR-26b-5p	CAV2	LS_15day_High	15day_High
hsa-miR-26b-5p	NSF	MP_15day_High	15day_High
hsa-miR-26b-5p	VIM	CCL4_15day_High	15day_High
hsa-miR-26b-5p	VIM	MP_15day_High	15day_High
hsa-miR-26b-5p	VIM	VA_15day_High	15day_High
hsa-miR-26b-5p	RAB32	CCL4_15day_High	15day_High
hsa-miR-26b-5p	RAB32	MP_15day_High	15day_High
hsa-miR-26b-5p	ANXA5	CCL4_15day_High	15day_High
hsa-miR-26b-5p	ANXA5	EE_15day_High	15day_High
hsa-miR-26b-5p	ANXA5	MP_15day_High	15day_High
hsa-miR-26b-5p	FADS2	TC_15day_High	15day_High
hsa-miR-26b-5p	AGPAT3	EE_15day_High	15day_High
hsa-miR-26b-5p	AGPAT3	ETH_15day_High	15day_High
hsa-miR-26b-5p	AGPAT3	LS_15day_High	15day_High
hsa-miR-27a-3p	ABCA1	PAN_8day_High	8day_High
hsa-miR-27a-3p	ABCA1	AMT_4day_High	4day_High
hsa-miR-27a-3p	ABCA1	DSF_4day_High	4day_High
hsa-miR-27a-3p	FOXO1	EE_29day_High	29day_High
hsa-miR-27b-3p	MAPK9	COL_15day_Low	15day_Low
hsa-miR-28-5p	MAPK1	EE_4day_Middle	4day_Middle
hsa-miR-28-5p	MAPK1	EE_4day_High	4day_High
hsa-miR-29b-3p	PRKAA1	MP_8day_High	8day_High
hsa-miR-29b-3p	PRKAA1	LS_29day_High	29day_High
hsa-miR-29b-3p	PRKAA1	MP_15day_High	15day_High
hsa-miR-30a-5p	LDLR	EE_8day_Middle	8day_Middle
hsa-miR-30a-5p	PRKAA1	MP_8day_High	8day_High
hsa-miR-30a-5p	LDLR	EE_8day_High	8day_High
hsa-miR-30a-5p	MAPK1	EE_4day_Middle	4day_Middle
hsa-miR-30a-5p	LDLR	EE_4day_Middle	4day_Middle
hsa-miR-30a-5p	MAPK1	EE_4day_High	4day_High
hsa-miR-30a-5p	ERLIN1	ETH_4day_High	4day_High
hsa-miR-30a-5p	LDLR	EE_4day_High	4day_High
hsa-miR-30a-5p	VIM	CCL4_29day_Middle	29day_Middle
hsa-miR-30a-5p	LDLR	TC_29day_Middle	29day_Middle
hsa-miR-30a-5p	PRKAA1	LS_29day_High	29day_High
hsa-miR-30a-5p	VIM	CCL4_29day_High	29day_High
hsa-miR-30a-5p	VIM	MP_29day_High	29day_High
hsa-miR-30a-5p	ERLIN1	MP_29day_High	29day_High
hsa-miR-30a-5p	LDLR	EE_29day_High	29day_High
hsa-miR-30a-5p	LDLR	EE_15day_Middle	15day_Middle
hsa-miR-30a-5p	PRKAA1	MP_15day_High	15day_High
hsa-miR-30a-5p	VIM	CCL4_15day_High	15day_High
hsa-miR-30a-5p	VIM	MP_15day_High	15day_High
hsa-miR-30a-5p	VIM	VA_15day_High	15day_High
hsa-miR-30c-5p	ERLIN1	ETH_4day_High	4day_High
hsa-miR-30c-5p	ARFGAP1	ETH_4day_High	4day_High
hsa-miR-30c-5p	VIM	CCL4_29day_Middle	29day_Middle
hsa-miR-30c-5p	VIM	CCL4_29day_High	29day_High
hsa-miR-30c-5p	VIM	MP_29day_High	29day_High
hsa-miR-30c-5p	ERLIN1	MP_29day_High	29day_High
hsa-miR-30c-5p	VIM	CCL4_15day_High	15day_High
hsa-miR-30c-5p	VIM	MP_15day_High	15day_High
hsa-miR-30c-5p	VIM	VA_15day_High	15day_High
hsa-miR-30e-5p	PRKAA1	MP_8day_High	8day_High
hsa-miR-30e-5p	PRKAA1	LS_29day_High	29day_High
hsa-miR-30e-5p	PRKAA1	MP_15day_High	15day_High
hsa-miR-320a	MAPK1	EE_4day_Middle	4day_Middle
hsa-miR-320a	MAPK1	EE_4day_High	4day_High
hsa-miR-320a	FLOT1	COL_4day_High	4day_High
hsa-miR-320a	FLOT1	LS_29day_High	29day_High
hsa-miR-320a	FLOT1	MP_29day_High	29day_High
hsa-miR-320a	FLOT1	LS_15day_High	15day_High
hsa-miR-320a	FLOT1	MP_15day_High	15day_High
hsa-miR-320b	ACLY	DSF_4day_Middle	4day_Middle
hsa-miR-320b	ACLY	AMT_4day_High	4day_High
hsa-miR-320b	ACLY	CMA_4day_High	4day_High
hsa-miR-320b	ACLY	DSF_29day_Middle	29day_Middle
hsa-miR-320b	ACLY	EE_15day_Low	15day_Low
hsa-miR-320c	ATG7	CCL4_29day_High	29day_High
hsa-miR-324-3p	ACLY	DSF_4day_Middle	4day_Middle
hsa-miR-324-3p	FADS2	DSF_4day_Middle	4day_Middle
hsa-miR-324-3p	FADS2	ETH_4day_Middle	4day_Middle
hsa-miR-324-3p	ACLY	AMT_4day_High	4day_High
hsa-miR-324-3p	ACLY	CMA_4day_High	4day_High
hsa-miR-324-3p	FADS2	DSF_4day_High	4day_High
hsa-miR-324-3p	FADS2	ETH_4day_High	4day_High
hsa-miR-324-3p	ACLY	DSF_29day_Middle	29day_Middle
hsa-miR-324-3p	FADS2	DSF_29day_Middle	29day_Middle
hsa-miR-324-3p	FADS2	ETH_29day_Middle	29day_Middle
hsa-miR-324-3p	FADS2	DSF_29day_High	29day_High
hsa-miR-324-3p	FADS2	TC_29day_High	29day_High
hsa-miR-324-3p	ACLY	EE_15day_Low	15day_Low
hsa-miR-324-3p	FADS2	TC_15day_High	15day_High
hsa-miR-324-5p	ANXA6	COL_4day_High	4day_High
hsa-miR-324-5p	ANXA6	ETH_4day_High	4day_High
hsa-miR-324-5p	ANXA6	LS_15day_High	15day_High
hsa-miR-330-5p	ANXA5	EE_8day_Middle	8day_Middle
hsa-miR-330-5p	ANXA5	EE_8day_Low	8day_Low
hsa-miR-330-5p	ANXA5	MP_8day_High	8day_High
hsa-miR-330-5p	ANXA5	COL_4day_High	4day_High
hsa-miR-330-5p	ANXA5	EE_29day_Middle	29day_Middle
hsa-miR-330-5p	ANXA5	MP_29day_Middle	29day_Middle
hsa-miR-330-5p	ANXA5	EE_29day_Low	29day_Low
hsa-miR-330-5p	ANXA5	PAN_29day_Low	29day_Low
hsa-miR-330-5p	ANXA5	EE_29day_High	29day_High
hsa-miR-330-5p	ANXA5	MP_29day_High	29day_High
hsa-miR-330-5p	ANXA5	EE_15day_Middle	15day_Middle
hsa-miR-330-5p	ANXA5	EE_15day_Low	15day_Low
hsa-miR-330-5p	ANXA5	CCL4_15day_High	15day_High
hsa-miR-330-5p	ANXA5	EE_15day_High	15day_High
hsa-miR-330-5p	ANXA5	MP_15day_High	15day_High
hsa-miR-331-3p	DYNC2H1	MP_8day_High	8day_High
hsa-miR-331-3p	DYNC2H1	ETH_15day_High	15day_High
hsa-miR-331-3p	DYNC2H1	MP_15day_High	15day_High
hsa-miR-335-5p	LDLR	EE_8day_Middle	8day_Middle
hsa-miR-335-5p	SREBF1	EE_8day_Middle	8day_Middle
hsa-miR-335-5p	FOXA2	CCL4_8day_Low	8day_Low
hsa-miR-335-5p	LDLR	EE_8day_High	8day_High
hsa-miR-335-5p	PPARA	DSF_8day_High	8day_High
hsa-miR-335-5p	ACSL3	HYZ_8day_High	8day_High
hsa-miR-335-5p	SREBF1	EE_8day_High	8day_High
hsa-miR-335-5p	UGCG	EE_8day_High	8day_High
hsa-miR-335-5p	UGCG	MP_8day_High	8day_High
hsa-miR-335-5p	AGPAT3	MP_8day_High	8day_High
hsa-miR-335-5p	AGPAT3	PAN_8day_High	8day_High
hsa-miR-335-5p	MAPK1	EE_4day_Middle	4day_Middle
hsa-miR-335-5p	LDLR	EE_4day_Middle	4day_Middle
hsa-miR-335-5p	FOXA2	EE_4day_Middle	4day_Middle
hsa-miR-335-5p	FADS2	DSF_4day_Middle	4day_Middle
hsa-miR-335-5p	FADS2	ETH_4day_Middle	4day_Middle
hsa-miR-335-5p	FOXA2	EE_4day_Low	4day_Low
hsa-miR-335-5p	MAPK1	EE_4day_High	4day_High
hsa-miR-335-5p	PNPLA3	AMT_4day_High	4day_High
hsa-miR-335-5p	LDLR	EE_4day_High	4day_High
hsa-miR-335-5p	FOXA2	EE_4day_High	4day_High
hsa-miR-335-5p	FADS2	DSF_4day_High	4day_High
hsa-miR-335-5p	FADS2	ETH_4day_High	4day_High
hsa-miR-335-5p	INSIG2	EE_4day_High	4day_High
hsa-miR-335-5p	AGPAT3	COL_4day_High	4day_High
hsa-miR-335-5p	AGPAT3	ETH_4day_High	4day_High
hsa-miR-335-5p	LDLR	TC_29day_Middle	29day_Middle
hsa-miR-335-5p	ACSL3	ETH_29day_Middle	29day_Middle
hsa-miR-335-5p	UGCG	EE_29day_Middle	29day_Middle
hsa-miR-335-5p	FADS2	DSF_29day_Middle	29day_Middle
hsa-miR-335-5p	FADS2	ETH_29day_Middle	29day_Middle
hsa-miR-335-5p	AGPAT3	PAN_29day_Middle	29day_Middle
hsa-miR-335-5p	FOXA2	COL_29day_Low	29day_Low
hsa-miR-335-5p	FOXO1	EE_29day_High	29day_High
hsa-miR-335-5p	LDLR	EE_29day_High	29day_High
hsa-miR-335-5p	ACSL3	AMT_29day_High	29day_High
hsa-miR-335-5p	ACSL3	CCL4_29day_High	29day_High
hsa-miR-335-5p	ACSL3	HYZ_29day_High	29day_High
hsa-miR-335-5p	UGCG	EE_29day_High	29day_High
hsa-miR-335-5p	UGCG	MP_29day_High	29day_High
hsa-miR-335-5p	FADS2	DSF_29day_High	29day_High
hsa-miR-335-5p	FADS2	TC_29day_High	29day_High
hsa-miR-335-5p	AGPAT3	CCL4_29day_High	29day_High
hsa-miR-335-5p	AGPAT3	EE_29day_High	29day_High
hsa-miR-335-5p	AGPAT3	LS_29day_High	29day_High
hsa-miR-335-5p	AGPAT3	MP_29day_High	29day_High
hsa-miR-335-5p	LDLR	EE_15day_Middle	15day_Middle
hsa-miR-335-5p	SREBF1	EE_15day_Middle	15day_Middle
hsa-miR-335-5p	UGCG	EE_15day_Middle	15day_Middle
hsa-miR-335-5p	AGPAT3	PAN_15day_Middle	15day_Middle
hsa-miR-335-5p	SREBF1	EE_15day_Low	15day_Low
hsa-miR-335-5p	PPARA	DSF_15day_High	15day_High
hsa-miR-335-5p	ACSL3	HYZ_15day_High	15day_High
hsa-miR-335-5p	UGCG	EE_15day_High	15day_High
hsa-miR-335-5p	UGCG	LS_15day_High	15day_High
hsa-miR-335-5p	FADS2	TC_15day_High	15day_High
hsa-miR-335-5p	AGPAT3	EE_15day_High	15day_High
hsa-miR-335-5p	AGPAT3	ETH_15day_High	15day_High
hsa-miR-335-5p	AGPAT3	LS_15day_High	15day_High
hsa-miR-337-3p	STAT3	PAN_8day_High	8day_High
hsa-miR-337-3p	STAT3	VA_8day_High	8day_High
hsa-miR-337-3p	STAT3	PAN_29day_Middle	29day_Middle
hsa-miR-337-3p	STAT3	VA_29day_High	29day_High
hsa-miR-337-3p	STAT3	VA_15day_High	15day_High
hsa-miR-33a-5p	IRS2	PAN_8day_High	8day_High
hsa-miR-33a-5p	ABCA1	PAN_8day_High	8day_High
hsa-miR-33a-5p	ABCA1	AMT_4day_High	4day_High
hsa-miR-33a-5p	ABCA1	DSF_4day_High	4day_High
hsa-miR-33b-5p	ABCA1	PAN_8day_High	8day_High
hsa-miR-33b-5p	ABCA1	AMT_4day_High	4day_High
hsa-miR-33b-5p	ABCA1	DSF_4day_High	4day_High
hsa-miR-340-5p	ACSL3	HYZ_8day_High	8day_High
hsa-miR-340-5p	ACSL3	ETH_29day_Middle	29day_Middle
hsa-miR-340-5p	ACSL3	AMT_29day_High	29day_High
hsa-miR-340-5p	ACSL3	CCL4_29day_High	29day_High
hsa-miR-340-5p	ACSL3	HYZ_29day_High	29day_High
hsa-miR-340-5p	ACSL3	HYZ_15day_High	15day_High
hsa-miR-34a-5p	HNF4A	DSF_8day_High	8day_High
hsa-miR-34a-5p	SNAP23	MP_8day_High	8day_High
hsa-miR-34a-5p	CPT2	EE_4day_Middle	4day_Middle
hsa-miR-34a-5p	HNF4A	DSF_4day_High	4day_High
hsa-miR-34a-5p	ERLIN1	ETH_4day_High	4day_High
hsa-miR-34a-5p	CPT2	EE_4day_High	4day_High
hsa-miR-34a-5p	CPT2	ETH_4day_High	4day_High
hsa-miR-34a-5p	CPT2	EE_29day_Low	29day_Low
hsa-miR-34a-5p	HNF4A	DSF_29day_High	29day_High
hsa-miR-34a-5p	SNAP23	MP_29day_High	29day_High
hsa-miR-34a-5p	ERLIN1	MP_29day_High	29day_High
hsa-miR-34a-5p	CPT2	EE_29day_High	29day_High
hsa-miR-34a-5p	CPT2	ETH_15day_High	15day_High
hsa-miR-34b-5p	HNF4A	DSF_8day_High	8day_High
hsa-miR-34b-5p	HNF4A	DSF_4day_High	4day_High
hsa-miR-34b-5p	HNF4A	DSF_29day_High	29day_High
hsa-miR-34c-5p	HNF4A	DSF_8day_High	8day_High
hsa-miR-34c-5p	HNF4A	DSF_4day_High	4day_High
hsa-miR-34c-5p	HNF4A	DSF_29day_High	29day_High
hsa-miR-3605-3p	VIM	CCL4_29day_Middle	29day_Middle
hsa-miR-3605-3p	VIM	CCL4_29day_High	29day_High
hsa-miR-3605-3p	VIM	MP_29day_High	29day_High
hsa-miR-3605-3p	VIM	CCL4_15day_High	15day_High
hsa-miR-3605-3p	VIM	MP_15day_High	15day_High
hsa-miR-3605-3p	VIM	VA_15day_High	15day_High
hsa-miR-361-5p	ACLY	DSF_4day_Middle	4day_Middle
hsa-miR-361-5p	ACLY	AMT_4day_High	4day_High
hsa-miR-361-5p	ACLY	CMA_4day_High	4day_High
hsa-miR-361-5p	ACLY	DSF_29day_Middle	29day_Middle
hsa-miR-361-5p	ACLY	EE_15day_Low	15day_Low
hsa-miR-373-3p	INSIG2	EE_4day_High	4day_High
hsa-miR-373-3p	FITM2	HYZ_29day_High	29day_High
hsa-miR-374b-5p	IRS2	PAN_8day_High	8day_High
hsa-miR-375	ACSL3	HYZ_8day_High	8day_High
hsa-miR-375	UGCG	EE_8day_High	8day_High
hsa-miR-375	UGCG	MP_8day_High	8day_High
hsa-miR-375	INSIG2	EE_4day_High	4day_High
hsa-miR-375	ACSL3	ETH_29day_Middle	29day_Middle
hsa-miR-375	UGCG	EE_29day_Middle	29day_Middle
hsa-miR-375	ATG7	CCL4_29day_High	29day_High
hsa-miR-375	ACSL3	AMT_29day_High	29day_High
hsa-miR-375	ACSL3	CCL4_29day_High	29day_High
hsa-miR-375	ACSL3	HYZ_29day_High	29day_High
hsa-miR-375	UGCG	EE_29day_High	29day_High
hsa-miR-375	UGCG	MP_29day_High	29day_High
hsa-miR-375	UGCG	EE_15day_Middle	15day_Middle
hsa-miR-375	ACSL3	HYZ_15day_High	15day_High
hsa-miR-375	UGCG	EE_15day_High	15day_High
hsa-miR-375	UGCG	LS_15day_High	15day_High
hsa-miR-378a-3p	SREBF1	EE_8day_Middle	8day_Middle
hsa-miR-378a-3p	SREBF1	EE_8day_High	8day_High
hsa-miR-378a-3p	CPT2	EE_4day_Middle	4day_Middle
hsa-miR-378a-3p	CPT2	EE_4day_High	4day_High
hsa-miR-378a-3p	CPT2	ETH_4day_High	4day_High
hsa-miR-378a-3p	CPT2	EE_29day_Low	29day_Low
hsa-miR-378a-3p	CPT2	EE_29day_High	29day_High
hsa-miR-378a-3p	SREBF1	EE_15day_Middle	15day_Middle
hsa-miR-378a-3p	SREBF1	EE_15day_Low	15day_Low
hsa-miR-378a-3p	CPT2	ETH_15day_High	15day_High
hsa-miR-423-3p	FADS2	DSF_4day_Middle	4day_Middle
hsa-miR-423-3p	FADS2	ETH_4day_Middle	4day_Middle
hsa-miR-423-3p	ARFGAP1	ETH_4day_High	4day_High
hsa-miR-423-3p	FADS2	DSF_4day_High	4day_High
hsa-miR-423-3p	FADS2	ETH_4day_High	4day_High
hsa-miR-423-3p	FADS2	DSF_29day_Middle	29day_Middle
hsa-miR-423-3p	FADS2	ETH_29day_Middle	29day_Middle
hsa-miR-423-3p	FADS2	DSF_29day_High	29day_High
hsa-miR-423-3p	FADS2	TC_29day_High	29day_High
hsa-miR-423-3p	FADS2	TC_15day_High	15day_High
hsa-miR-449a	HNF4A	DSF_8day_High	8day_High
hsa-miR-449a	HNF4A	DSF_4day_High	4day_High
hsa-miR-449a	HNF4A	DSF_29day_High	29day_High
hsa-miR-455-3p	DYNC1H1	MP_29day_High	29day_High
hsa-miR-455-3p	DYNC1H1	COL_15day_Low	15day_Low
hsa-miR-455-3p	DYNC1H1	MP_15day_High	15day_High
hsa-miR-484	SREBF1	EE_8day_Middle	8day_Middle
hsa-miR-484	IRS2	PAN_8day_High	8day_High
hsa-miR-484	SREBF1	EE_8day_High	8day_High
hsa-miR-484	ACLY	DSF_4day_Middle	4day_Middle
hsa-miR-484	FLOT1	COL_4day_High	4day_High
hsa-miR-484	ACLY	AMT_4day_High	4day_High
hsa-miR-484	ACLY	CMA_4day_High	4day_High
hsa-miR-484	DGAT1	EE_4day_High	4day_High
hsa-miR-484	ACLY	DSF_29day_Middle	29day_Middle
hsa-miR-484	FLOT1	LS_29day_High	29day_High
hsa-miR-484	FLOT1	MP_29day_High	29day_High
hsa-miR-484	SREBF1	EE_15day_Middle	15day_Middle
hsa-miR-484	SCAP	PAN_15day_Middle	15day_Middle
hsa-miR-484	ACLY	EE_15day_Low	15day_Low
hsa-miR-484	SREBF1	EE_15day_Low	15day_Low
hsa-miR-484	FLOT1	LS_15day_High	15day_High
hsa-miR-484	FLOT1	MP_15day_High	15day_High
hsa-miR-500a-3p	FADS2	DSF_4day_Middle	4day_Middle
hsa-miR-500a-3p	FADS2	ETH_4day_Middle	4day_Middle
hsa-miR-500a-3p	FADS2	DSF_4day_High	4day_High
hsa-miR-500a-3p	FADS2	ETH_4day_High	4day_High
hsa-miR-500a-3p	FADS2	DSF_29day_Middle	29day_Middle
hsa-miR-500a-3p	FADS2	ETH_29day_Middle	29day_Middle
hsa-miR-500a-3p	FADS2	DSF_29day_High	29day_High
hsa-miR-500a-3p	FADS2	TC_29day_High	29day_High
hsa-miR-500a-3p	FADS2	TC_15day_High	15day_High
hsa-miR-504-5p	FAS	MP_8day_High	8day_High
hsa-miR-504-5p	FAS	PAN_29day_Middle	29day_Middle
hsa-miR-504-5p	FAS	LS_29day_High	29day_High
hsa-miR-504-5p	FAS	EE_15day_Middle	15day_Middle
hsa-miR-504-5p	FAS	LS_15day_High	15day_High
hsa-miR-504-5p	FAS	MP_15day_High	15day_High
hsa-miR-519d-3p	PPARA	DSF_8day_High	8day_High
hsa-miR-519d-3p	PPARA	DSF_15day_High	15day_High
hsa-miR-615-3p	ERLIN1	ETH_4day_High	4day_High
hsa-miR-615-3p	VIM	CCL4_29day_Middle	29day_Middle
hsa-miR-615-3p	DYNC1H1	MP_29day_High	29day_High
hsa-miR-615-3p	VIM	CCL4_29day_High	29day_High
hsa-miR-615-3p	VIM	MP_29day_High	29day_High
hsa-miR-615-3p	ERLIN1	MP_29day_High	29day_High
hsa-miR-615-3p	DYNC1H1	COL_15day_Low	15day_Low
hsa-miR-615-3p	DYNC1H1	MP_15day_High	15day_High
hsa-miR-615-3p	VIM	CCL4_15day_High	15day_High
hsa-miR-615-3p	VIM	MP_15day_High	15day_High
hsa-miR-615-3p	VIM	VA_15day_High	15day_High
hsa-miR-625-5p	AHR	HYZ_8day_High	8day_High
hsa-miR-625-5p	AHR	AMT_4day_Middle	4day_Middle
hsa-miR-625-5p	AHR	HYZ_4day_High	4day_High
hsa-miR-625-5p	AHR	DSF_29day_Middle	29day_Middle
hsa-miR-625-5p	AHR	MP_29day_Middle	29day_Middle
hsa-miR-625-5p	AHR	EE_29day_Low	29day_Low
hsa-miR-625-5p	AHR	ADP_29day_High	29day_High
hsa-miR-625-5p	AHR	DSF_29day_High	29day_High
hsa-miR-625-5p	AHR	EE_29day_High	29day_High
hsa-miR-625-5p	AHR	MP_29day_High	29day_High
hsa-miR-625-5p	AHR	DSF_15day_High	15day_High
hsa-miR-629-5p	HNF4A	DSF_8day_High	8day_High
hsa-miR-629-5p	HNF4A	DSF_4day_High	4day_High
hsa-miR-629-5p	HNF4A	DSF_29day_High	29day_High
hsa-miR-633	TGFB1	PAN_29day_Low	29day_Low
hsa-miR-633	TGFB1	MP_29day_High	29day_High
hsa-miR-652-3p	PRKAA1	MP_8day_High	8day_High
hsa-miR-652-3p	PRKAA1	LS_29day_High	29day_High
hsa-miR-652-3p	PRKAA1	MP_15day_High	15day_High
hsa-miR-744-5p	LDLR	EE_8day_Middle	8day_Middle
hsa-miR-744-5p	SREBF1	EE_8day_Middle	8day_Middle
hsa-miR-744-5p	LDLR	EE_8day_High	8day_High
hsa-miR-744-5p	SREBF1	EE_8day_High	8day_High
hsa-miR-744-5p	AGPAT3	MP_8day_High	8day_High
hsa-miR-744-5p	AGPAT3	PAN_8day_High	8day_High
hsa-miR-744-5p	LDLR	EE_4day_Middle	4day_Middle
hsa-miR-744-5p	LDLR	EE_4day_High	4day_High
hsa-miR-744-5p	AGPAT3	COL_4day_High	4day_High
hsa-miR-744-5p	AGPAT3	ETH_4day_High	4day_High
hsa-miR-744-5p	LDLR	TC_29day_Middle	29day_Middle
hsa-miR-744-5p	AGPAT3	PAN_29day_Middle	29day_Middle
hsa-miR-744-5p	TGFB1	PAN_29day_Low	29day_Low
hsa-miR-744-5p	TGFB1	MP_29day_High	29day_High
hsa-miR-744-5p	LDLR	EE_29day_High	29day_High
hsa-miR-744-5p	AGPAT3	CCL4_29day_High	29day_High
hsa-miR-744-5p	AGPAT3	EE_29day_High	29day_High
hsa-miR-744-5p	AGPAT3	LS_29day_High	29day_High
hsa-miR-744-5p	AGPAT3	MP_29day_High	29day_High
hsa-miR-744-5p	LDLR	EE_15day_Middle	15day_Middle
hsa-miR-744-5p	SREBF1	EE_15day_Middle	15day_Middle
hsa-miR-744-5p	AGPAT3	PAN_15day_Middle	15day_Middle
hsa-miR-744-5p	SREBF1	EE_15day_Low	15day_Low
hsa-miR-744-5p	AGPAT3	EE_15day_High	15day_High
hsa-miR-744-5p	AGPAT3	ETH_15day_High	15day_High
hsa-miR-744-5p	AGPAT3	LS_15day_High	15day_High
hsa-miR-7-5p	IRS2	PAN_8day_High	8day_High
hsa-miR-7-5p	SOCS2	DSF_29day_High	29day_High
hsa-miR-7-5p	MAPK9	COL_15day_Low	15day_Low
hsa-miR-765	HNF4A	DSF_8day_High	8day_High
hsa-miR-765	HNF4A	DSF_4day_High	4day_High
hsa-miR-765	HNF4A	DSF_29day_High	29day_High
hsa-miR-766-3p	HNF4A	DSF_8day_High	8day_High
hsa-miR-766-3p	MAPK1	EE_4day_Middle	4day_Middle
hsa-miR-766-3p	HNF4A	DSF_4day_High	4day_High
hsa-miR-766-3p	MAPK1	EE_4day_High	4day_High
hsa-miR-766-3p	HNF4A	DSF_29day_High	29day_High
hsa-miR-769-3p	ANXA2	COL_8day_High	8day_High
hsa-miR-769-3p	ANXA2	EE_8day_High	8day_High
hsa-miR-769-3p	ANXA2	MP_8day_High	8day_High
hsa-miR-769-3p	ACLY	DSF_4day_Middle	4day_Middle
hsa-miR-769-3p	ACLY	AMT_4day_High	4day_High
hsa-miR-769-3p	ACLY	CMA_4day_High	4day_High
hsa-miR-769-3p	ANXA2	COL_4day_High	4day_High
hsa-miR-769-3p	ACLY	DSF_29day_Middle	29day_Middle
hsa-miR-769-3p	ANXA2	MP_29day_Middle	29day_Middle
hsa-miR-769-3p	ANXA2	PAN_29day_Low	29day_Low
hsa-miR-769-3p	ANXA2	CCL4_29day_High	29day_High
hsa-miR-769-3p	ANXA2	MP_29day_High	29day_High
hsa-miR-769-3p	ACLY	EE_15day_Low	15day_Low
hsa-miR-769-3p	ANXA2	CCL4_15day_High	15day_High
hsa-miR-769-3p	ANXA2	ETH_15day_High	15day_High
hsa-miR-769-3p	ANXA2	LS_15day_High	15day_High
hsa-miR-769-3p	ANXA2	MP_15day_High	15day_High
hsa-miR-769-5p	GOT1	PAN_8day_High	8day_High
hsa-miR-769-5p	MAPK1	EE_4day_Middle	4day_Middle
hsa-miR-769-5p	MAPK1	EE_4day_High	4day_High
hsa-miR-769-5p	GOT1	LS_29day_Low	29day_Low
hsa-miR-877-3p	NSF	MP_8day_High	8day_High
hsa-miR-877-3p	ACLY	DSF_4day_Middle	4day_Middle
hsa-miR-877-3p	ACLY	AMT_4day_High	4day_High
hsa-miR-877-3p	ACLY	CMA_4day_High	4day_High
hsa-miR-877-3p	ANXA6	COL_4day_High	4day_High
hsa-miR-877-3p	ANXA6	ETH_4day_High	4day_High
hsa-miR-877-3p	ACLY	DSF_29day_Middle	29day_Middle
hsa-miR-877-3p	NSF	MP_29day_High	29day_High
hsa-miR-877-3p	ACLY	EE_15day_Low	15day_Low
hsa-miR-877-3p	NSF	MP_15day_High	15day_High
hsa-miR-877-3p	ANXA6	LS_15day_High	15day_High
hsa-miR-92a-3p	LDLR	EE_8day_Middle	8day_Middle
hsa-miR-92a-3p	STAT3	PAN_8day_High	8day_High
hsa-miR-92a-3p	STAT3	VA_8day_High	8day_High
hsa-miR-92a-3p	LDLR	EE_8day_High	8day_High
hsa-miR-92a-3p	LDLR	EE_4day_Middle	4day_Middle
hsa-miR-92a-3p	ACLY	DSF_4day_Middle	4day_Middle
hsa-miR-92a-3p	LDLR	EE_4day_High	4day_High
hsa-miR-92a-3p	ACLY	AMT_4day_High	4day_High
hsa-miR-92a-3p	ACLY	CMA_4day_High	4day_High
hsa-miR-92a-3p	STAT3	PAN_29day_Middle	29day_Middle
hsa-miR-92a-3p	LDLR	TC_29day_Middle	29day_Middle
hsa-miR-92a-3p	ACLY	DSF_29day_Middle	29day_Middle
hsa-miR-92a-3p	NFKB1	LS_29day_High	29day_High
hsa-miR-92a-3p	NFKB1	MP_29day_High	29day_High
hsa-miR-92a-3p	STAT3	VA_29day_High	29day_High
hsa-miR-92a-3p	DYNC1H1	MP_29day_High	29day_High
hsa-miR-92a-3p	LDLR	EE_29day_High	29day_High
hsa-miR-92a-3p	LDLR	EE_15day_Middle	15day_Middle
hsa-miR-92a-3p	MAPK9	COL_15day_Low	15day_Low
hsa-miR-92a-3p	DYNC1H1	COL_15day_Low	15day_Low
hsa-miR-92a-3p	ACLY	EE_15day_Low	15day_Low
hsa-miR-92a-3p	NFKB1	MP_15day_High	15day_High
hsa-miR-92a-3p	STAT3	VA_15day_High	15day_High
hsa-miR-92a-3p	DYNC1H1	MP_15day_High	15day_High
hsa-miR-92b-3p	LDLR	EE_8day_Middle	8day_Middle
hsa-miR-92b-3p	LDLR	EE_8day_High	8day_High
hsa-miR-92b-3p	MAPK1	EE_4day_Middle	4day_Middle
hsa-miR-92b-3p	LDLR	EE_4day_Middle	4day_Middle
hsa-miR-92b-3p	MAPK1	EE_4day_High	4day_High
hsa-miR-92b-3p	LDLR	EE_4day_High	4day_High
hsa-miR-92b-3p	LDLR	TC_29day_Middle	29day_Middle
hsa-miR-92b-3p	LDLR	EE_29day_High	29day_High
hsa-miR-92b-3p	LDLR	EE_15day_Middle	15day_Middle
hsa-miR-93-3p	SREBF1	EE_8day_Middle	8day_Middle
hsa-miR-93-3p	SREBF1	EE_8day_High	8day_High
hsa-miR-93-3p	ACLY	DSF_4day_Middle	4day_Middle
hsa-miR-93-3p	ARFGAP1	ETH_4day_High	4day_High
hsa-miR-93-3p	ACLY	AMT_4day_High	4day_High
hsa-miR-93-3p	ACLY	CMA_4day_High	4day_High
hsa-miR-93-3p	ACLY	DSF_29day_Middle	29day_Middle
hsa-miR-93-3p	SREBF1	EE_15day_Middle	15day_Middle
hsa-miR-93-3p	SCAP	PAN_15day_Middle	15day_Middle
hsa-miR-93-3p	ACLY	EE_15day_Low	15day_Low
hsa-miR-93-3p	SREBF1	EE_15day_Low	15day_Low
hsa-miR-93-5p	CAV2	EE_8day_Middle	8day_Middle
hsa-miR-93-5p	LDLR	EE_8day_Middle	8day_Middle
hsa-miR-93-5p	CAV2	EE_8day_Low	8day_Low
hsa-miR-93-5p	STAT3	PAN_8day_High	8day_High
hsa-miR-93-5p	STAT3	VA_8day_High	8day_High
hsa-miR-93-5p	LDLR	EE_8day_High	8day_High
hsa-miR-93-5p	LDLR	EE_4day_Middle	4day_Middle
hsa-miR-93-5p	CAV2	EE_4day_Low	4day_Low
hsa-miR-93-5p	CAV2	COL_4day_High	4day_High
hsa-miR-93-5p	LDLR	EE_4day_High	4day_High
hsa-miR-93-5p	STAT3	PAN_29day_Middle	29day_Middle
hsa-miR-93-5p	LDLR	TC_29day_Middle	29day_Middle
hsa-miR-93-5p	STAT3	VA_29day_High	29day_High
hsa-miR-93-5p	LDLR	EE_29day_High	29day_High
hsa-miR-93-5p	LDLR	EE_15day_Middle	15day_Middle
hsa-miR-93-5p	MAPK9	COL_15day_Low	15day_Low
hsa-miR-93-5p	STAT3	VA_15day_High	15day_High
hsa-miR-93-5p	CAV2	LS_15day_High	15day_High
hsa-miR-9-5p	VIM	CCL4_29day_Middle	29day_Middle
hsa-miR-9-5p	FOXO1	EE_29day_High	29day_High
hsa-miR-9-5p	NFKB1	LS_29day_High	29day_High
hsa-miR-9-5p	NFKB1	MP_29day_High	29day_High
hsa-miR-9-5p	VIM	CCL4_29day_High	29day_High
hsa-miR-9-5p	VIM	MP_29day_High	29day_High
hsa-miR-9-5p	NFKB1	MP_15day_High	15day_High
hsa-miR-9-5p	VIM	CCL4_15day_High	15day_High
hsa-miR-9-5p	VIM	MP_15day_High	15day_High
hsa-miR-9-5p	VIM	VA_15day_High	15day_High
hsa-miR-96-5p	FOXO1	EE_29day_High	29day_High
hsa-miR-96-5p	DYNC1H1	MP_29day_High	29day_High
hsa-miR-96-5p	DYNC1H1	COL_15day_Low	15day_Low
hsa-miR-96-5p	DYNC1H1	MP_15day_High	15day_High
hsa-miR-98-5p	IRS2	PAN_8day_High	8day_High
hsa-miR-98-5p	SNAP23	MP_8day_High	8day_High
hsa-miR-98-5p	AHR	HYZ_8day_High	8day_High
hsa-miR-98-5p	FAS	MP_8day_High	8day_High
hsa-miR-98-5p	AHR	AMT_4day_Middle	4day_Middle
hsa-miR-98-5p	AHR	HYZ_4day_High	4day_High
hsa-miR-98-5p	AHR	DSF_29day_Middle	29day_Middle
hsa-miR-98-5p	AHR	MP_29day_Middle	29day_Middle
hsa-miR-98-5p	FAS	PAN_29day_Middle	29day_Middle
hsa-miR-98-5p	AHR	EE_29day_Low	29day_Low
hsa-miR-98-5p	FOXO1	EE_29day_High	29day_High
hsa-miR-98-5p	SNAP23	MP_29day_High	29day_High
hsa-miR-98-5p	AHR	ADP_29day_High	29day_High
hsa-miR-98-5p	AHR	DSF_29day_High	29day_High
hsa-miR-98-5p	AHR	EE_29day_High	29day_High
hsa-miR-98-5p	AHR	MP_29day_High	29day_High
hsa-miR-98-5p	FAS	LS_29day_High	29day_High
hsa-miR-98-5p	FAS	EE_15day_Middle	15day_Middle
hsa-miR-98-5p	AHR	DSF_15day_High	15day_High
hsa-miR-98-5p	FAS	LS_15day_High	15day_High
hsa-miR-98-5p	FAS	MP_15day_High	15day_High
mmu-miR-210-3p	NFKB1	LS_29day_High	29day_High
mmu-miR-210-3p	NFKB1	MP_29day_High	29day_High
mmu-miR-210-3p	NFKB1	MP_15day_High	15day_High

## Sheet: singledown
Supplementary Table S3
miRNAs	Genes	drugs	time/dose condition
hsa-let-7a-5p	NR1I2	PAN_3hr_Middle	3hr_Middle
hsa-let-7a-5p	NR1I2	PAN_3hr_High	3hr_High
hsa-let-7b-5p	PRKAA2	ETH_9hr_Middle	9hr_Middle
hsa-let-7b-5p	FADS2	CMA_9hr_Middle	9hr_Middle
hsa-let-7b-5p	PRKAA2	ETH_9hr_Low	9hr_Low
hsa-let-7b-5p	PRKAA2	COL_9hr_High	9hr_High
hsa-let-7b-5p	PRKAA2	ETH_9hr_High	9hr_High
hsa-let-7b-5p	DYNC1H1	LS_9hr_High	9hr_High
hsa-let-7b-5p	LDLR	MP_9hr_High	9hr_High
hsa-let-7b-5p	ACSL1	COL_9hr_High	9hr_High
hsa-let-7b-5p	FADS2	COL_9hr_High	9hr_High
hsa-let-7b-5p	FADS2	CMA_9hr_High	9hr_High
hsa-let-7b-5p	FADS2	DSF_9hr_High	9hr_High
hsa-let-7b-5p	FADS2	ETH_9hr_High	9hr_High
hsa-let-7b-5p	FADS2	MP_9hr_High	9hr_High
hsa-let-7b-5p	FADS2	EE_6hr_Middle	6hr_Middle
hsa-let-7b-5p	PRKAA2	ETH_6hr_Low	6hr_Low
hsa-let-7b-5p	FADS2	CMA_6hr_High	6hr_High
hsa-let-7b-5p	LDLR	ETN_3hr_Low	3hr_Low
hsa-let-7b-5p	LDLR	PAN_3hr_High	3hr_High
hsa-let-7b-5p	IRS2	AMT_24hr_Middle	24hr_Middle
hsa-let-7b-5p	ACSL1	EE_24hr_Middle	24hr_Middle
hsa-let-7b-5p	FADS2	ADP_24hr_Middle	24hr_Middle
hsa-let-7b-5p	FADS2	DSF_24hr_Middle	24hr_Middle
hsa-let-7b-5p	FADS2	EE_24hr_Middle	24hr_Middle
hsa-let-7b-5p	IRS2	EE_24hr_High	24hr_High
hsa-let-7b-5p	PRKAA2	ETH_24hr_High	24hr_High
hsa-let-7b-5p	LDLR	COL_24hr_High	24hr_High
hsa-let-7b-5p	ACSL1	COL_24hr_High	24hr_High
hsa-let-7b-5p	ACSL1	CMA_24hr_High	24hr_High
hsa-let-7b-5p	ACSL1	EE_24hr_High	24hr_High
hsa-let-7b-5p	ACSL1	ETH_24hr_High	24hr_High
hsa-let-7b-5p	FADS2	COL_24hr_High	24hr_High
hsa-let-7b-5p	FADS2	CMA_24hr_High	24hr_High
hsa-let-7b-5p	FADS2	DIL_24hr_High	24hr_High
hsa-let-7b-5p	FADS2	DSF_24hr_High	24hr_High
hsa-let-7b-5p	FADS2	ETN_24hr_High	24hr_High
hsa-let-7b-5p	FADS2	EE_24hr_High	24hr_High
hsa-let-7b-5p	FADS2	PAN_24hr_High	24hr_High
hsa-let-7e-5p	SREBF1	COL_9hr_Middle	9hr_Middle
hsa-let-7e-5p	SREBF1	COL_9hr_High	9hr_High
hsa-let-7e-5p	SREBF1	MP_9hr_High	9hr_High
hsa-let-7e-5p	SREBF1	COL_6hr_Middle	6hr_Middle
hsa-let-7e-5p	SREBF1	DSF_6hr_Middle	6hr_Middle
hsa-let-7e-5p	SREBF1	DSF_6hr_Low	6hr_Low
hsa-let-7e-5p	SREBF1	COL_6hr_High	6hr_High
hsa-let-7e-5p	SREBF1	DSF_6hr_High	6hr_High
hsa-let-7e-5p	SREBF1	EE_6hr_High	6hr_High
hsa-let-7e-5p	SREBF1	MP_6hr_High	6hr_High
hsa-let-7e-5p	SREBF1	PAN_6hr_High	6hr_High
hsa-let-7e-5p	SREBF1	COL_3hr_High	3hr_High
hsa-let-7e-5p	IRS2	AMT_24hr_Middle	24hr_Middle
hsa-let-7e-5p	SREBF1	ADP_24hr_Middle	24hr_Middle
hsa-let-7e-5p	SREBF1	COL_24hr_Middle	24hr_Middle
hsa-let-7e-5p	IRS2	EE_24hr_High	24hr_High
hsa-let-7e-5p	SREBF1	COL_24hr_High	24hr_High
hsa-let-7e-5p	SREBF1	ETH_24hr_High	24hr_High
hsa-let-7e-5p	SREBF1	MP_24hr_High	24hr_High
hsa-let-7e-5p	SREBF1	PAN_24hr_High	24hr_High
hsa-let-7i-5p	TLR4	TC_9hr_High	9hr_High
hsa-let-7i-5p	TLR4	VA_3hr_Middle	3hr_Middle
hsa-let-7i-5p	TLR4	VA_3hr_Low	3hr_Low
hsa-miR-1	CEBPA	CMA_9hr_Middle	9hr_Middle
hsa-miR-1	FADS1	ADP_9hr_Middle	9hr_Middle
hsa-miR-1	FADS1	CMA_9hr_Middle	9hr_Middle
hsa-miR-1	FADS1	DSF_9hr_Middle	9hr_Middle
hsa-miR-1	FADS1	EE_9hr_Middle	9hr_Middle
hsa-miR-1	FADS1	ETH_9hr_Middle	9hr_Middle
hsa-miR-1	FADS1	EE_9hr_Low	9hr_Low
hsa-miR-1	FADS1	ETH_9hr_Low	9hr_Low
hsa-miR-1	CEBPA	COL_9hr_High	9hr_High
hsa-miR-1	CEBPA	CMA_9hr_High	9hr_High
hsa-miR-1	TLR4	TC_9hr_High	9hr_High
hsa-miR-1	NR5A2	COL_9hr_High	9hr_High
hsa-miR-1	FADS1	COL_9hr_High	9hr_High
hsa-miR-1	FADS1	CMA_9hr_High	9hr_High
hsa-miR-1	FADS1	DSF_9hr_High	9hr_High
hsa-miR-1	FADS1	EE_9hr_High	9hr_High
hsa-miR-1	FADS1	ETH_9hr_High	9hr_High
hsa-miR-1	FADS1	MP_9hr_High	9hr_High
hsa-miR-1	FADS1	CMA_6hr_Middle	6hr_Middle
hsa-miR-1	CEBPA	ETH_6hr_Low	6hr_Low
hsa-miR-1	ANGPTL4	DIL_6hr_Low	6hr_Low
hsa-miR-1	ANGPTL4	ETH_6hr_Low	6hr_Low
hsa-miR-1	CEBPA	ETH_6hr_High	6hr_High
hsa-miR-1	CEBPA	PAN_6hr_High	6hr_High
hsa-miR-1	ANGPTL4	COL_6hr_High	6hr_High
hsa-miR-1	ANGPTL4	DIL_6hr_High	6hr_High
hsa-miR-1	NR5A2	COL_6hr_High	6hr_High
hsa-miR-1	FADS1	CMA_6hr_High	6hr_High
hsa-miR-1	FADS1	ETH_6hr_High	6hr_High
hsa-miR-1	FADS1	MP_6hr_High	6hr_High
hsa-miR-1	PPARG	PAN_6hr_High	6hr_High
hsa-miR-1	ANGPTL4	EE_3hr_Middle	3hr_Middle
hsa-miR-1	ANGPTL4	VA_3hr_Middle	3hr_Middle
hsa-miR-1	TLR4	VA_3hr_Middle	3hr_Middle
hsa-miR-1	PPARG	PAN_3hr_Middle	3hr_Middle
hsa-miR-1	ANGPTL4	EE_3hr_Low	3hr_Low
hsa-miR-1	ANGPTL4	LS_3hr_Low	3hr_Low
hsa-miR-1	TLR4	VA_3hr_Low	3hr_Low
hsa-miR-1	CEBPA	MP_3hr_High	3hr_High
hsa-miR-1	ANGPTL4	EE_3hr_High	3hr_High
hsa-miR-1	ANGPTL4	VA_3hr_High	3hr_High
hsa-miR-1	PPARG	PAN_3hr_High	3hr_High
hsa-miR-1	ANXA2	ADP_24hr_Middle	24hr_Middle
hsa-miR-1	ANXA2	IMI_24hr_Middle	24hr_Middle
hsa-miR-1	FADS1	EE_24hr_Middle	24hr_Middle
hsa-miR-1	PPARG	COL_24hr_Middle	24hr_Middle
hsa-miR-1	CEBPA	COL_24hr_High	24hr_High
hsa-miR-1	CEBPA	ETH_24hr_High	24hr_High
hsa-miR-1	ANGPTL4	DIL_24hr_High	24hr_High
hsa-miR-1	ANGPTL4	ETH_24hr_High	24hr_High
hsa-miR-1	ANXA2	IMI_24hr_High	24hr_High
hsa-miR-1	FADS1	COL_24hr_High	24hr_High
hsa-miR-1	FADS1	CMA_24hr_High	24hr_High
hsa-miR-1	FADS1	DSF_24hr_High	24hr_High
hsa-miR-1	FADS1	EE_24hr_High	24hr_High
hsa-miR-1	FADS1	VA_24hr_High	24hr_High
hsa-miR-1	PPARG	COL_24hr_High	24hr_High
hsa-miR-100-5p	ACSL3	ADP_9hr_Middle	9hr_Middle
hsa-miR-100-5p	ACSL3	DSF_9hr_Middle	9hr_Middle
hsa-miR-100-5p	ACSL3	DSF_9hr_Low	9hr_Low
hsa-miR-100-5p	ACSL3	DSF_9hr_High	9hr_High
hsa-miR-100-5p	ACSL3	CCL4_6hr_Middle	6hr_Middle
hsa-miR-100-5p	ACSL3	CMA_6hr_Low	6hr_Low
hsa-miR-100-5p	ACSL3	DSF_6hr_High	6hr_High
hsa-miR-100-5p	ACSL3	ETH_6hr_High	6hr_High
hsa-miR-100-5p	ACSL3	COL_24hr_High	24hr_High
hsa-miR-100-5p	ACSL3	ETH_24hr_High	24hr_High
hsa-miR-103a-3p	CAV1	DSF_24hr_Middle	24hr_Middle
hsa-miR-103a-3p	CAV1	DSF_24hr_Low	24hr_Low
hsa-miR-103a-3p	CAV1	CMA_24hr_High	24hr_High
hsa-miR-103a-3p	CAV1	DSF_24hr_High	24hr_High
hsa-miR-106b-3p	FOXO1	COL_9hr_High	9hr_High
hsa-miR-106b-3p	FOXO1	ETH_24hr_Middle	24hr_Middle
hsa-miR-106b-5p	MAPK9	ETH_9hr_Middle	9hr_Middle
hsa-miR-106b-5p	MAPK9	ETH_9hr_High	9hr_High
hsa-miR-106b-5p	MAPK9	ETH_24hr_High	24hr_High
hsa-miR-10a-3p	ACLY	DSF_9hr_Middle	9hr_Middle
hsa-miR-10a-3p	ACLY	DSF_9hr_Low	9hr_Low
hsa-miR-10a-3p	ACLY	DSF_9hr_High	9hr_High
hsa-miR-10a-3p	ACLY	PAN_9hr_High	9hr_High
hsa-miR-10a-3p	ACLY	CMA_6hr_Middle	6hr_Middle
hsa-miR-10a-3p	ACLY	EE_6hr_Middle	6hr_Middle
hsa-miR-10a-3p	ACLY	CMA_6hr_High	6hr_High
hsa-miR-10a-3p	ACLY	DSF_6hr_High	6hr_High
hsa-miR-10a-3p	ACLY	EE_6hr_High	6hr_High
hsa-miR-10a-3p	ACLY	TC_6hr_High	6hr_High
hsa-miR-10a-3p	ACLY	DSF_3hr_High	3hr_High
hsa-miR-10a-3p	ACLY	MP_3hr_High	3hr_High
hsa-miR-10a-3p	ACLY	DSF_24hr_Middle	24hr_Middle
hsa-miR-10a-3p	ACLY	EE_24hr_Middle	24hr_Middle
hsa-miR-10a-3p	ACLY	PAN_24hr_Middle	24hr_Middle
hsa-miR-10a-3p	ACLY	COL_24hr_High	24hr_High
hsa-miR-10a-3p	ACLY	DSF_24hr_High	24hr_High
hsa-miR-10a-3p	ACLY	EE_24hr_High	24hr_High
hsa-miR-10a-3p	ACLY	MP_24hr_High	24hr_High
hsa-miR-10a-3p	ACLY	PAN_24hr_High	24hr_High
hsa-miR-10a-5p	SREBF1	COL_9hr_Middle	9hr_Middle
hsa-miR-10a-5p	SREBF1	COL_9hr_High	9hr_High
hsa-miR-10a-5p	SREBF1	MP_9hr_High	9hr_High
hsa-miR-10a-5p	ELOVL2	COL_9hr_High	9hr_High
hsa-miR-10a-5p	ELOVL2	MP_9hr_High	9hr_High
hsa-miR-10a-5p	SREBF1	COL_6hr_Middle	6hr_Middle
hsa-miR-10a-5p	SREBF1	DSF_6hr_Middle	6hr_Middle
hsa-miR-10a-5p	SREBF1	DSF_6hr_Low	6hr_Low
hsa-miR-10a-5p	SREBF1	COL_6hr_High	6hr_High
hsa-miR-10a-5p	SREBF1	DSF_6hr_High	6hr_High
hsa-miR-10a-5p	SREBF1	EE_6hr_High	6hr_High
hsa-miR-10a-5p	SREBF1	MP_6hr_High	6hr_High
hsa-miR-10a-5p	SREBF1	PAN_6hr_High	6hr_High
hsa-miR-10a-5p	SREBF1	COL_3hr_High	3hr_High
hsa-miR-10a-5p	SREBF1	ADP_24hr_Middle	24hr_Middle
hsa-miR-10a-5p	SREBF1	COL_24hr_Middle	24hr_Middle
hsa-miR-10a-5p	SREBF1	COL_24hr_High	24hr_High
hsa-miR-10a-5p	SREBF1	ETH_24hr_High	24hr_High
hsa-miR-10a-5p	SREBF1	MP_24hr_High	24hr_High
hsa-miR-10a-5p	SREBF1	PAN_24hr_High	24hr_High
hsa-miR-10b-5p	GK	CMA_9hr_Middle	9hr_Middle
hsa-miR-10b-5p	GK	EE_9hr_Middle	9hr_Middle
hsa-miR-10b-5p	ACLY	DSF_9hr_Middle	9hr_Middle
hsa-miR-10b-5p	GK	EE_9hr_Low	9hr_Low
hsa-miR-10b-5p	ACLY	DSF_9hr_Low	9hr_Low
hsa-miR-10b-5p	GK	COL_9hr_High	9hr_High
hsa-miR-10b-5p	GK	CMA_9hr_High	9hr_High
hsa-miR-10b-5p	GK	DSF_9hr_High	9hr_High
hsa-miR-10b-5p	GK	EE_9hr_High	9hr_High
hsa-miR-10b-5p	GK	MP_9hr_High	9hr_High
hsa-miR-10b-5p	GK	PAN_9hr_High	9hr_High
hsa-miR-10b-5p	PPARA	COL_9hr_High	9hr_High
hsa-miR-10b-5p	ACLY	DSF_9hr_High	9hr_High
hsa-miR-10b-5p	ACLY	PAN_9hr_High	9hr_High
hsa-miR-10b-5p	ACLY	CMA_6hr_Middle	6hr_Middle
hsa-miR-10b-5p	ACLY	EE_6hr_Middle	6hr_Middle
hsa-miR-10b-5p	GK	COL_6hr_High	6hr_High
hsa-miR-10b-5p	GK	CMA_6hr_High	6hr_High
hsa-miR-10b-5p	GK	EE_6hr_High	6hr_High
hsa-miR-10b-5p	ACLY	CMA_6hr_High	6hr_High
hsa-miR-10b-5p	ACLY	DSF_6hr_High	6hr_High
hsa-miR-10b-5p	ACLY	EE_6hr_High	6hr_High
hsa-miR-10b-5p	ACLY	TC_6hr_High	6hr_High
hsa-miR-10b-5p	PPARA	PAN_3hr_Middle	3hr_Middle
hsa-miR-10b-5p	PPARA	PAN_3hr_High	3hr_High
hsa-miR-10b-5p	ACLY	DSF_3hr_High	3hr_High
hsa-miR-10b-5p	ACLY	MP_3hr_High	3hr_High
hsa-miR-10b-5p	GK	EE_24hr_Middle	24hr_Middle
hsa-miR-10b-5p	ACLY	DSF_24hr_Middle	24hr_Middle
hsa-miR-10b-5p	ACLY	EE_24hr_Middle	24hr_Middle
hsa-miR-10b-5p	ACLY	PAN_24hr_Middle	24hr_Middle
hsa-miR-10b-5p	GK	CMA_24hr_High	24hr_High
hsa-miR-10b-5p	GK	DSF_24hr_High	24hr_High
hsa-miR-10b-5p	GK	EE_24hr_High	24hr_High
hsa-miR-10b-5p	GK	ETH_24hr_High	24hr_High
hsa-miR-10b-5p	GK	MP_24hr_High	24hr_High
hsa-miR-10b-5p	GK	PAN_24hr_High	24hr_High
hsa-miR-10b-5p	ACLY	COL_24hr_High	24hr_High
hsa-miR-10b-5p	ACLY	DSF_24hr_High	24hr_High
hsa-miR-10b-5p	ACLY	EE_24hr_High	24hr_High
hsa-miR-10b-5p	ACLY	MP_24hr_High	24hr_High
hsa-miR-10b-5p	ACLY	PAN_24hr_High	24hr_High
hsa-miR-122-5p	PRKAB1	COL_9hr_High	9hr_High
hsa-miR-122-5p	PRKAB1	DSF_9hr_High	9hr_High
hsa-miR-122-5p	DYNC1H1	LS_9hr_High	9hr_High
hsa-miR-122-5p	PRKAB1	PAN_6hr_High	6hr_High
hsa-miR-122-5p	PRKAB1	PAN_3hr_Middle	3hr_Middle
hsa-miR-122-5p	PRKAB1	ETN_3hr_Low	3hr_Low
hsa-miR-122-5p	PRKAB1	PAN_3hr_High	3hr_High
hsa-miR-122-5p	PRKAB1	ETH_24hr_Middle	24hr_Middle
hsa-miR-122-5p	PRKAB1	COL_24hr_High	24hr_High
hsa-miR-122-5p	PRKAB1	DSF_24hr_High	24hr_High
hsa-miR-1226-3p	CEBPA	CMA_9hr_Middle	9hr_Middle
hsa-miR-1226-3p	CEBPA	COL_9hr_High	9hr_High
hsa-miR-1226-3p	CEBPA	CMA_9hr_High	9hr_High
hsa-miR-1226-3p	CEBPA	ETH_6hr_Low	6hr_Low
hsa-miR-1226-3p	CEBPA	ETH_6hr_High	6hr_High
hsa-miR-1226-3p	CEBPA	PAN_6hr_High	6hr_High
hsa-miR-1226-3p	CEBPA	MP_3hr_High	3hr_High
hsa-miR-1226-3p	CEBPA	COL_24hr_High	24hr_High
hsa-miR-1226-3p	CEBPA	ETH_24hr_High	24hr_High
hsa-miR-1229-3p	ACLY	DSF_9hr_Middle	9hr_Middle
hsa-miR-1229-3p	ACLY	DSF_9hr_Low	9hr_Low
hsa-miR-1229-3p	ACLY	DSF_9hr_High	9hr_High
hsa-miR-1229-3p	ACLY	PAN_9hr_High	9hr_High
hsa-miR-1229-3p	ACLY	CMA_6hr_Middle	6hr_Middle
hsa-miR-1229-3p	ACLY	EE_6hr_Middle	6hr_Middle
hsa-miR-1229-3p	ACLY	CMA_6hr_High	6hr_High
hsa-miR-1229-3p	ACLY	DSF_6hr_High	6hr_High
hsa-miR-1229-3p	ACLY	EE_6hr_High	6hr_High
hsa-miR-1229-3p	ACLY	TC_6hr_High	6hr_High
hsa-miR-1229-3p	ACLY	DSF_3hr_High	3hr_High
hsa-miR-1229-3p	ACLY	MP_3hr_High	3hr_High
hsa-miR-1229-3p	ACLY	DSF_24hr_Middle	24hr_Middle
hsa-miR-1229-3p	ACLY	EE_24hr_Middle	24hr_Middle
hsa-miR-1229-3p	ACLY	PAN_24hr_Middle	24hr_Middle
hsa-miR-1229-3p	ACLY	COL_24hr_High	24hr_High
hsa-miR-1229-3p	ACLY	DSF_24hr_High	24hr_High
hsa-miR-1229-3p	ACLY	EE_24hr_High	24hr_High
hsa-miR-1229-3p	ACLY	MP_24hr_High	24hr_High
hsa-miR-1229-3p	ACLY	PAN_24hr_High	24hr_High
hsa-miR-124-3p	CEBPA	CMA_9hr_Middle	9hr_Middle
hsa-miR-124-3p	ELOVL5	CMA_9hr_Middle	9hr_Middle
hsa-miR-124-3p	CEBPA	COL_9hr_High	9hr_High
hsa-miR-124-3p	CEBPA	CMA_9hr_High	9hr_High
hsa-miR-124-3p	LDLR	MP_9hr_High	9hr_High
hsa-miR-124-3p	PPARA	COL_9hr_High	9hr_High
hsa-miR-124-3p	ELOVL5	ETH_9hr_High	9hr_High
hsa-miR-124-3p	ELOVL5	MP_9hr_High	9hr_High
hsa-miR-124-3p	CEBPA	ETH_6hr_Low	6hr_Low
hsa-miR-124-3p	ANGPTL4	DIL_6hr_Low	6hr_Low
hsa-miR-124-3p	ANGPTL4	ETH_6hr_Low	6hr_Low
hsa-miR-124-3p	CEBPA	ETH_6hr_High	6hr_High
hsa-miR-124-3p	CEBPA	PAN_6hr_High	6hr_High
hsa-miR-124-3p	ANGPTL4	COL_6hr_High	6hr_High
hsa-miR-124-3p	ANGPTL4	DIL_6hr_High	6hr_High
hsa-miR-124-3p	RAB32	ETH_6hr_High	6hr_High
hsa-miR-124-3p	AHR	CMA_6hr_High	6hr_High
hsa-miR-124-3p	ELOVL5	PAN_6hr_High	6hr_High
hsa-miR-124-3p	ANGPTL4	EE_3hr_Middle	3hr_Middle
hsa-miR-124-3p	ANGPTL4	VA_3hr_Middle	3hr_Middle
hsa-miR-124-3p	PPARA	PAN_3hr_Middle	3hr_Middle
hsa-miR-124-3p	ANGPTL4	EE_3hr_Low	3hr_Low
hsa-miR-124-3p	ANGPTL4	LS_3hr_Low	3hr_Low
hsa-miR-124-3p	LDLR	ETN_3hr_Low	3hr_Low
hsa-miR-124-3p	ELOVL5	ETH_3hr_Low	3hr_Low
hsa-miR-124-3p	CEBPA	MP_3hr_High	3hr_High
hsa-miR-124-3p	ANGPTL4	EE_3hr_High	3hr_High
hsa-miR-124-3p	ANGPTL4	VA_3hr_High	3hr_High
hsa-miR-124-3p	LDLR	PAN_3hr_High	3hr_High
hsa-miR-124-3p	PPARA	PAN_3hr_High	3hr_High
hsa-miR-124-3p	CAV1	DSF_24hr_Middle	24hr_Middle
hsa-miR-124-3p	VIM	ADP_24hr_Middle	24hr_Middle
hsa-miR-124-3p	RAB32	ADP_24hr_Middle	24hr_Middle
hsa-miR-124-3p	ELOVL5	EE_24hr_Middle	24hr_Middle
hsa-miR-124-3p	ELOVL5	ETH_24hr_Middle	24hr_Middle
hsa-miR-124-3p	CAV1	DSF_24hr_Low	24hr_Low
hsa-miR-124-3p	CEBPA	COL_24hr_High	24hr_High
hsa-miR-124-3p	CEBPA	ETH_24hr_High	24hr_High
hsa-miR-124-3p	ANGPTL4	DIL_24hr_High	24hr_High
hsa-miR-124-3p	ANGPTL4	ETH_24hr_High	24hr_High
hsa-miR-124-3p	CAV1	CMA_24hr_High	24hr_High
hsa-miR-124-3p	CAV1	DSF_24hr_High	24hr_High
hsa-miR-124-3p	VIM	DSF_24hr_High	24hr_High
hsa-miR-124-3p	VIM	ETH_24hr_High	24hr_High
hsa-miR-124-3p	RAB32	DSF_24hr_High	24hr_High
hsa-miR-124-3p	RAB32	ETH_24hr_High	24hr_High
hsa-miR-124-3p	AHR	CMA_24hr_High	24hr_High
hsa-miR-124-3p	LDLR	COL_24hr_High	24hr_High
hsa-miR-124-3p	ELOVL5	COL_24hr_High	24hr_High
hsa-miR-124-3p	ELOVL5	CMA_24hr_High	24hr_High
hsa-miR-124-3p	ELOVL5	EE_24hr_High	24hr_High
hsa-miR-124-3p	ELOVL5	ETH_24hr_High	24hr_High
hsa-miR-124-3p	ELOVL5	MP_24hr_High	24hr_High
hsa-miR-125b-5p	CEBPA	CMA_9hr_Middle	9hr_Middle
hsa-miR-125b-5p	ACLY	DSF_9hr_Middle	9hr_Middle
hsa-miR-125b-5p	ACLY	DSF_9hr_Low	9hr_Low
hsa-miR-125b-5p	CEBPA	COL_9hr_High	9hr_High
hsa-miR-125b-5p	CEBPA	CMA_9hr_High	9hr_High
hsa-miR-125b-5p	ACLY	DSF_9hr_High	9hr_High
hsa-miR-125b-5p	ACLY	PAN_9hr_High	9hr_High
hsa-miR-125b-5p	ACLY	CMA_6hr_Middle	6hr_Middle
hsa-miR-125b-5p	ACLY	EE_6hr_Middle	6hr_Middle
hsa-miR-125b-5p	CEBPA	ETH_6hr_Low	6hr_Low
hsa-miR-125b-5p	CEBPA	ETH_6hr_High	6hr_High
hsa-miR-125b-5p	CEBPA	PAN_6hr_High	6hr_High
hsa-miR-125b-5p	ACLY	CMA_6hr_High	6hr_High
hsa-miR-125b-5p	ACLY	DSF_6hr_High	6hr_High
hsa-miR-125b-5p	ACLY	EE_6hr_High	6hr_High
hsa-miR-125b-5p	ACLY	TC_6hr_High	6hr_High
hsa-miR-125b-5p	CEBPA	MP_3hr_High	3hr_High
hsa-miR-125b-5p	ACLY	DSF_3hr_High	3hr_High
hsa-miR-125b-5p	ACLY	MP_3hr_High	3hr_High
hsa-miR-125b-5p	ACLY	DSF_24hr_Middle	24hr_Middle
hsa-miR-125b-5p	ACLY	EE_24hr_Middle	24hr_Middle
hsa-miR-125b-5p	ACLY	PAN_24hr_Middle	24hr_Middle
hsa-miR-125b-5p	CEBPA	COL_24hr_High	24hr_High
hsa-miR-125b-5p	CEBPA	ETH_24hr_High	24hr_High
hsa-miR-125b-5p	ACLY	COL_24hr_High	24hr_High
hsa-miR-125b-5p	ACLY	DSF_24hr_High	24hr_High
hsa-miR-125b-5p	ACLY	EE_24hr_High	24hr_High
hsa-miR-125b-5p	ACLY	MP_24hr_High	24hr_High
hsa-miR-125b-5p	ACLY	PAN_24hr_High	24hr_High
hsa-miR-1260b	ACAT1	COL_24hr_High	24hr_High
hsa-miR-1260b	ACAT1	MP_24hr_High	24hr_High
hsa-miR-126-3p	IRS1	COL_6hr_High	6hr_High
hsa-miR-126-3p	IRS1	PAN_3hr_High	3hr_High
hsa-miR-128-3p	LDLR	MP_9hr_High	9hr_High
hsa-miR-128-3p	LDLR	ETN_3hr_Low	3hr_Low
hsa-miR-128-3p	LDLR	PAN_3hr_High	3hr_High
hsa-miR-128-3p	LDLR	COL_24hr_High	24hr_High
hsa-miR-1301-3p	VIM	ADP_24hr_Middle	24hr_Middle
hsa-miR-1301-3p	VIM	DSF_24hr_High	24hr_High
hsa-miR-1301-3p	VIM	ETH_24hr_High	24hr_High
hsa-miR-130a-3p	LDLR	MP_9hr_High	9hr_High
hsa-miR-130a-3p	PPARG	PAN_6hr_High	6hr_High
hsa-miR-130a-3p	PPARG	PAN_3hr_Middle	3hr_Middle
hsa-miR-130a-3p	LDLR	ETN_3hr_Low	3hr_Low
hsa-miR-130a-3p	LDLR	PAN_3hr_High	3hr_High
hsa-miR-130a-3p	PPARG	PAN_3hr_High	3hr_High
hsa-miR-130a-3p	PPARG	COL_24hr_Middle	24hr_Middle
hsa-miR-130a-3p	LDLR	COL_24hr_High	24hr_High
hsa-miR-130a-3p	PPARG	COL_24hr_High	24hr_High
hsa-miR-130b-3p	LDLR	MP_9hr_High	9hr_High
hsa-miR-130b-3p	AHR	CMA_6hr_High	6hr_High
hsa-miR-130b-3p	PPARG	PAN_6hr_High	6hr_High
hsa-miR-130b-3p	PPARG	PAN_3hr_Middle	3hr_Middle
hsa-miR-130b-3p	LDLR	ETN_3hr_Low	3hr_Low
hsa-miR-130b-3p	LDLR	PAN_3hr_High	3hr_High
hsa-miR-130b-3p	PPARG	PAN_3hr_High	3hr_High
hsa-miR-130b-3p	PPARG	COL_24hr_Middle	24hr_Middle
hsa-miR-130b-3p	AHR	CMA_24hr_High	24hr_High
hsa-miR-130b-3p	LDLR	COL_24hr_High	24hr_High
hsa-miR-130b-3p	PPARG	COL_24hr_High	24hr_High
hsa-miR-132-3p	GK	CMA_9hr_Middle	9hr_Middle
hsa-miR-132-3p	GK	EE_9hr_Middle	9hr_Middle
hsa-miR-132-3p	GK	EE_9hr_Low	9hr_Low
hsa-miR-132-3p	FOXO1	COL_9hr_High	9hr_High
hsa-miR-132-3p	GK	COL_9hr_High	9hr_High
hsa-miR-132-3p	GK	CMA_9hr_High	9hr_High
hsa-miR-132-3p	GK	DSF_9hr_High	9hr_High
hsa-miR-132-3p	GK	EE_9hr_High	9hr_High
hsa-miR-132-3p	GK	MP_9hr_High	9hr_High
hsa-miR-132-3p	GK	PAN_9hr_High	9hr_High
hsa-miR-132-3p	FABP7	CCL4_9hr_High	9hr_High
hsa-miR-132-3p	FABP7	COL_9hr_High	9hr_High
hsa-miR-132-3p	FABP7	ETH_9hr_High	9hr_High
hsa-miR-132-3p	FABP7	ADP_6hr_Middle	6hr_Middle
hsa-miR-132-3p	FABP7	DIL_6hr_Middle	6hr_Middle
hsa-miR-132-3p	FABP7	VA_6hr_Low	6hr_Low
hsa-miR-132-3p	GK	COL_6hr_High	6hr_High
hsa-miR-132-3p	GK	CMA_6hr_High	6hr_High
hsa-miR-132-3p	GK	EE_6hr_High	6hr_High
hsa-miR-132-3p	FABP7	CMA_6hr_High	6hr_High
hsa-miR-132-3p	FABP7	ETH_6hr_High	6hr_High
hsa-miR-132-3p	FABP7	VA_6hr_High	6hr_High
hsa-miR-132-3p	FOXO1	ETH_24hr_Middle	24hr_Middle
hsa-miR-132-3p	GK	EE_24hr_Middle	24hr_Middle
hsa-miR-132-3p	FABP7	CMA_24hr_Middle	24hr_Middle
hsa-miR-132-3p	ANXA2	ADP_24hr_Middle	24hr_Middle
hsa-miR-132-3p	ANXA2	IMI_24hr_Middle	24hr_Middle
hsa-miR-132-3p	GK	CMA_24hr_High	24hr_High
hsa-miR-132-3p	GK	DSF_24hr_High	24hr_High
hsa-miR-132-3p	GK	EE_24hr_High	24hr_High
hsa-miR-132-3p	GK	ETH_24hr_High	24hr_High
hsa-miR-132-3p	GK	MP_24hr_High	24hr_High
hsa-miR-132-3p	GK	PAN_24hr_High	24hr_High
hsa-miR-132-3p	FABP7	COL_24hr_High	24hr_High
hsa-miR-132-3p	FABP7	EE_24hr_High	24hr_High
hsa-miR-132-3p	ANXA2	IMI_24hr_High	24hr_High
hsa-miR-138-5p	CEBPA	CMA_9hr_Middle	9hr_Middle
hsa-miR-138-5p	CEBPA	COL_9hr_High	9hr_High
hsa-miR-138-5p	CEBPA	CMA_9hr_High	9hr_High
hsa-miR-138-5p	CEBPA	ETH_6hr_Low	6hr_Low
hsa-miR-138-5p	CEBPA	ETH_6hr_High	6hr_High
hsa-miR-138-5p	CEBPA	PAN_6hr_High	6hr_High
hsa-miR-138-5p	PPARG	PAN_6hr_High	6hr_High
hsa-miR-138-5p	PPARG	PAN_3hr_Middle	3hr_Middle
hsa-miR-138-5p	CEBPA	MP_3hr_High	3hr_High
hsa-miR-138-5p	PPARG	PAN_3hr_High	3hr_High
hsa-miR-138-5p	VIM	ADP_24hr_Middle	24hr_Middle
hsa-miR-138-5p	PPARG	COL_24hr_Middle	24hr_Middle
hsa-miR-138-5p	CEBPA	COL_24hr_High	24hr_High
hsa-miR-138-5p	CEBPA	ETH_24hr_High	24hr_High
hsa-miR-138-5p	VIM	DSF_24hr_High	24hr_High
hsa-miR-138-5p	VIM	ETH_24hr_High	24hr_High
hsa-miR-138-5p	PPARG	COL_24hr_High	24hr_High
hsa-miR-141-3p	MAPK9	ETH_9hr_Middle	9hr_Middle
hsa-miR-141-3p	MAPK9	ETH_9hr_High	9hr_High
hsa-miR-141-3p	PPARA	COL_9hr_High	9hr_High
hsa-miR-141-3p	PPARA	PAN_3hr_Middle	3hr_Middle
hsa-miR-141-3p	PPARA	PAN_3hr_High	3hr_High
hsa-miR-141-3p	MAPK9	ETH_24hr_High	24hr_High
hsa-miR-142-3p	INSIG2	PAN_9hr_High	9hr_High
hsa-miR-142-3p	INSIG2	TC_9hr_High	9hr_High
hsa-miR-142-3p	INSIG2	PAN_6hr_High	6hr_High
hsa-miR-142-3p	INSIG2	PAN_3hr_High	3hr_High
hsa-miR-142-3p	INSIG2	COL_24hr_High	24hr_High
hsa-miR-142-3p	INSIG2	PAN_24hr_High	24hr_High
hsa-miR-145-5p	IRS1	COL_6hr_High	6hr_High
hsa-miR-145-5p	IRS1	PAN_3hr_High	3hr_High
hsa-miR-145-5p	IRS2	AMT_24hr_Middle	24hr_Middle
hsa-miR-145-5p	IRS2	EE_24hr_High	24hr_High
hsa-miR-146a-5p	TLR4	TC_9hr_High	9hr_High
hsa-miR-146a-5p	TLR4	VA_3hr_Middle	3hr_Middle
hsa-miR-146a-5p	TLR4	VA_3hr_Low	3hr_Low
hsa-miR-148a-3p	IRS1	COL_6hr_High	6hr_High
hsa-miR-148a-3p	NR1I2	PAN_3hr_Middle	3hr_Middle
hsa-miR-148a-3p	IRS1	PAN_3hr_High	3hr_High
hsa-miR-148a-3p	NR1I2	PAN_3hr_High	3hr_High
hsa-miR-149-5p	ACLY	DSF_9hr_Middle	9hr_Middle
hsa-miR-149-5p	ACLY	DSF_9hr_Low	9hr_Low
hsa-miR-149-5p	DYNC1H1	LS_9hr_High	9hr_High
hsa-miR-149-5p	LDLR	MP_9hr_High	9hr_High
hsa-miR-149-5p	ACLY	DSF_9hr_High	9hr_High
hsa-miR-149-5p	ACLY	PAN_9hr_High	9hr_High
hsa-miR-149-5p	ACLY	CMA_6hr_Middle	6hr_Middle
hsa-miR-149-5p	ACLY	EE_6hr_Middle	6hr_Middle
hsa-miR-149-5p	ACLY	CMA_6hr_High	6hr_High
hsa-miR-149-5p	ACLY	DSF_6hr_High	6hr_High
hsa-miR-149-5p	ACLY	EE_6hr_High	6hr_High
hsa-miR-149-5p	ACLY	TC_6hr_High	6hr_High
hsa-miR-149-5p	LDLR	ETN_3hr_Low	3hr_Low
hsa-miR-149-5p	LDLR	PAN_3hr_High	3hr_High
hsa-miR-149-5p	ACLY	DSF_3hr_High	3hr_High
hsa-miR-149-5p	ACLY	MP_3hr_High	3hr_High
hsa-miR-149-5p	ACLY	DSF_24hr_Middle	24hr_Middle
hsa-miR-149-5p	ACLY	EE_24hr_Middle	24hr_Middle
hsa-miR-149-5p	ACLY	PAN_24hr_Middle	24hr_Middle
hsa-miR-149-5p	LDLR	COL_24hr_High	24hr_High
hsa-miR-149-5p	ACLY	COL_24hr_High	24hr_High
hsa-miR-149-5p	ACLY	DSF_24hr_High	24hr_High
hsa-miR-149-5p	ACLY	EE_24hr_High	24hr_High
hsa-miR-149-5p	ACLY	MP_24hr_High	24hr_High
hsa-miR-149-5p	ACLY	PAN_24hr_High	24hr_High
hsa-miR-152-3p	IRS1	COL_6hr_High	6hr_High
hsa-miR-152-3p	IRS1	PAN_3hr_High	3hr_High
hsa-miR-153-3p	FOXO1	COL_9hr_High	9hr_High
hsa-miR-153-3p	FOXO1	ETH_24hr_Middle	24hr_Middle
hsa-miR-155-5p	FADS1	ADP_9hr_Middle	9hr_Middle
hsa-miR-155-5p	FADS1	CMA_9hr_Middle	9hr_Middle
hsa-miR-155-5p	FADS1	DSF_9hr_Middle	9hr_Middle
hsa-miR-155-5p	FADS1	EE_9hr_Middle	9hr_Middle
hsa-miR-155-5p	FADS1	ETH_9hr_Middle	9hr_Middle
hsa-miR-155-5p	FADS1	EE_9hr_Low	9hr_Low
hsa-miR-155-5p	FADS1	ETH_9hr_Low	9hr_Low
hsa-miR-155-5p	FADS1	COL_9hr_High	9hr_High
hsa-miR-155-5p	FADS1	CMA_9hr_High	9hr_High
hsa-miR-155-5p	FADS1	DSF_9hr_High	9hr_High
hsa-miR-155-5p	FADS1	EE_9hr_High	9hr_High
hsa-miR-155-5p	FADS1	ETH_9hr_High	9hr_High
hsa-miR-155-5p	FADS1	MP_9hr_High	9hr_High
hsa-miR-155-5p	FADS1	CMA_6hr_Middle	6hr_Middle
hsa-miR-155-5p	FADS1	CMA_6hr_High	6hr_High
hsa-miR-155-5p	FADS1	ETH_6hr_High	6hr_High
hsa-miR-155-5p	FADS1	MP_6hr_High	6hr_High
hsa-miR-155-5p	ANXA2	ADP_24hr_Middle	24hr_Middle
hsa-miR-155-5p	ANXA2	IMI_24hr_Middle	24hr_Middle
hsa-miR-155-5p	FADS1	EE_24hr_Middle	24hr_Middle
hsa-miR-155-5p	ANXA2	IMI_24hr_High	24hr_High
hsa-miR-155-5p	FADS1	COL_24hr_High	24hr_High
hsa-miR-155-5p	FADS1	CMA_24hr_High	24hr_High
hsa-miR-155-5p	FADS1	DSF_24hr_High	24hr_High
hsa-miR-155-5p	FADS1	EE_24hr_High	24hr_High
hsa-miR-155-5p	FADS1	VA_24hr_High	24hr_High
hsa-miR-15a-5p	FOXO1	COL_9hr_High	9hr_High
hsa-miR-15a-5p	FOXO1	ETH_24hr_Middle	24hr_Middle
hsa-miR-16-5p	SOCS2	PAN_9hr_Middle	9hr_Middle
hsa-miR-16-5p	ELOVL5	CMA_9hr_Middle	9hr_Middle
hsa-miR-16-5p	ELOVL5	ETH_9hr_High	9hr_High
hsa-miR-16-5p	ELOVL5	MP_9hr_High	9hr_High
hsa-miR-16-5p	SOCS2	DSF_6hr_High	6hr_High
hsa-miR-16-5p	SOCS2	PAN_6hr_High	6hr_High
hsa-miR-16-5p	ELOVL5	PAN_6hr_High	6hr_High
hsa-miR-16-5p	NR1I2	PAN_3hr_Middle	3hr_Middle
hsa-miR-16-5p	ELOVL5	ETH_3hr_Low	3hr_Low
hsa-miR-16-5p	NR1I2	PAN_3hr_High	3hr_High
hsa-miR-16-5p	VIM	ADP_24hr_Middle	24hr_Middle
hsa-miR-16-5p	ELOVL5	EE_24hr_Middle	24hr_Middle
hsa-miR-16-5p	ELOVL5	ETH_24hr_Middle	24hr_Middle
hsa-miR-16-5p	SOCS2	COL_24hr_High	24hr_High
hsa-miR-16-5p	VIM	DSF_24hr_High	24hr_High
hsa-miR-16-5p	VIM	ETH_24hr_High	24hr_High
hsa-miR-16-5p	ELOVL5	COL_24hr_High	24hr_High
hsa-miR-16-5p	ELOVL5	CMA_24hr_High	24hr_High
hsa-miR-16-5p	ELOVL5	EE_24hr_High	24hr_High
hsa-miR-16-5p	ELOVL5	ETH_24hr_High	24hr_High
hsa-miR-16-5p	ELOVL5	MP_24hr_High	24hr_High
hsa-miR-17-3p	ELOVL2	COL_9hr_High	9hr_High
hsa-miR-17-3p	ELOVL2	MP_9hr_High	9hr_High
hsa-miR-17-3p	VIM	ADP_24hr_Middle	24hr_Middle
hsa-miR-17-3p	VIM	DSF_24hr_High	24hr_High
hsa-miR-17-3p	VIM	ETH_24hr_High	24hr_High
hsa-miR-17-5p	MAPK9	ETH_9hr_Middle	9hr_Middle
hsa-miR-17-5p	MAPK9	ETH_9hr_High	9hr_High
hsa-miR-17-5p	TSC2	COL_9hr_High	9hr_High
hsa-miR-17-5p	TSC2	COL_6hr_High	6hr_High
hsa-miR-17-5p	MAPK9	ETH_24hr_High	24hr_High
hsa-miR-182-5p	PRKAA2	ETH_9hr_Middle	9hr_Middle
hsa-miR-182-5p	PRKAA2	ETH_9hr_Low	9hr_Low
hsa-miR-182-5p	FOXO1	COL_9hr_High	9hr_High
hsa-miR-182-5p	PRKAA2	COL_9hr_High	9hr_High
hsa-miR-182-5p	PRKAA2	ETH_9hr_High	9hr_High
hsa-miR-182-5p	PRKAA2	ETH_6hr_Low	6hr_Low
hsa-miR-182-5p	FOXO1	ETH_24hr_Middle	24hr_Middle
hsa-miR-182-5p	PRKAA2	ETH_24hr_High	24hr_High
hsa-miR-182-5p	FLOT1	ETH_24hr_High	24hr_High
hsa-miR-183-5p	FOXO1	COL_9hr_High	9hr_High
hsa-miR-183-5p	FOXO1	ETH_24hr_Middle	24hr_Middle
hsa-miR-185-5p	SREBF1	COL_9hr_Middle	9hr_Middle
hsa-miR-185-5p	SREBF1	COL_9hr_High	9hr_High
hsa-miR-185-5p	SREBF1	MP_9hr_High	9hr_High
hsa-miR-185-5p	SREBF1	COL_6hr_Middle	6hr_Middle
hsa-miR-185-5p	SREBF1	DSF_6hr_Middle	6hr_Middle
hsa-miR-185-5p	SREBF1	DSF_6hr_Low	6hr_Low
hsa-miR-185-5p	SREBF1	COL_6hr_High	6hr_High
hsa-miR-185-5p	SREBF1	DSF_6hr_High	6hr_High
hsa-miR-185-5p	SREBF1	EE_6hr_High	6hr_High
hsa-miR-185-5p	SREBF1	MP_6hr_High	6hr_High
hsa-miR-185-5p	SREBF1	PAN_6hr_High	6hr_High
hsa-miR-185-5p	SREBF1	COL_3hr_High	3hr_High
hsa-miR-185-5p	SREBF1	ADP_24hr_Middle	24hr_Middle
hsa-miR-185-5p	SREBF1	COL_24hr_Middle	24hr_Middle
hsa-miR-185-5p	GLUD1	CMA_24hr_High	24hr_High
hsa-miR-185-5p	SREBF1	COL_24hr_High	24hr_High
hsa-miR-185-5p	SREBF1	ETH_24hr_High	24hr_High
hsa-miR-185-5p	SREBF1	MP_24hr_High	24hr_High
hsa-miR-185-5p	SREBF1	PAN_24hr_High	24hr_High
hsa-miR-186-5p	FOXO1	COL_9hr_High	9hr_High
hsa-miR-186-5p	FOXO1	ETH_24hr_Middle	24hr_Middle
hsa-miR-18a-3p	ACLY	DSF_9hr_Middle	9hr_Middle
hsa-miR-18a-3p	FADS2	CMA_9hr_Middle	9hr_Middle
hsa-miR-18a-3p	ACLY	DSF_9hr_Low	9hr_Low
hsa-miR-18a-3p	ACLY	DSF_9hr_High	9hr_High
hsa-miR-18a-3p	ACLY	PAN_9hr_High	9hr_High
hsa-miR-18a-3p	FADS2	COL_9hr_High	9hr_High
hsa-miR-18a-3p	FADS2	CMA_9hr_High	9hr_High
hsa-miR-18a-3p	FADS2	DSF_9hr_High	9hr_High
hsa-miR-18a-3p	FADS2	ETH_9hr_High	9hr_High
hsa-miR-18a-3p	FADS2	MP_9hr_High	9hr_High
hsa-miR-18a-3p	ACLY	CMA_6hr_Middle	6hr_Middle
hsa-miR-18a-3p	ACLY	EE_6hr_Middle	6hr_Middle
hsa-miR-18a-3p	FADS2	EE_6hr_Middle	6hr_Middle
hsa-miR-18a-3p	ACLY	CMA_6hr_High	6hr_High
hsa-miR-18a-3p	ACLY	DSF_6hr_High	6hr_High
hsa-miR-18a-3p	ACLY	EE_6hr_High	6hr_High
hsa-miR-18a-3p	ACLY	TC_6hr_High	6hr_High
hsa-miR-18a-3p	FADS2	CMA_6hr_High	6hr_High
hsa-miR-18a-3p	ACLY	DSF_3hr_High	3hr_High
hsa-miR-18a-3p	ACLY	MP_3hr_High	3hr_High
hsa-miR-18a-3p	ACLY	DSF_24hr_Middle	24hr_Middle
hsa-miR-18a-3p	ACLY	EE_24hr_Middle	24hr_Middle
hsa-miR-18a-3p	ACLY	PAN_24hr_Middle	24hr_Middle
hsa-miR-18a-3p	FADS2	ADP_24hr_Middle	24hr_Middle
hsa-miR-18a-3p	FADS2	DSF_24hr_Middle	24hr_Middle
hsa-miR-18a-3p	FADS2	EE_24hr_Middle	24hr_Middle
hsa-miR-18a-3p	ACLY	COL_24hr_High	24hr_High
hsa-miR-18a-3p	ACLY	DSF_24hr_High	24hr_High
hsa-miR-18a-3p	ACLY	EE_24hr_High	24hr_High
hsa-miR-18a-3p	ACLY	MP_24hr_High	24hr_High
hsa-miR-18a-3p	ACLY	PAN_24hr_High	24hr_High
hsa-miR-18a-3p	FADS2	COL_24hr_High	24hr_High
hsa-miR-18a-3p	FADS2	CMA_24hr_High	24hr_High
hsa-miR-18a-3p	FADS2	DIL_24hr_High	24hr_High
hsa-miR-18a-3p	FADS2	DSF_24hr_High	24hr_High
hsa-miR-18a-3p	FADS2	ETN_24hr_High	24hr_High
hsa-miR-18a-3p	FADS2	EE_24hr_High	24hr_High
hsa-miR-18a-3p	FADS2	PAN_24hr_High	24hr_High
hsa-miR-191-5p	ACSL1	COL_9hr_High	9hr_High
hsa-miR-191-5p	ACSL1	EE_24hr_Middle	24hr_Middle
hsa-miR-191-5p	ACSL1	COL_24hr_High	24hr_High
hsa-miR-191-5p	ACSL1	CMA_24hr_High	24hr_High
hsa-miR-191-5p	ACSL1	EE_24hr_High	24hr_High
hsa-miR-191-5p	ACSL1	ETH_24hr_High	24hr_High
hsa-miR-192-5p	PRKAA2	ETH_9hr_Middle	9hr_Middle
hsa-miR-192-5p	MAPK9	ETH_9hr_Middle	9hr_Middle
hsa-miR-192-5p	FADS1	ADP_9hr_Middle	9hr_Middle
hsa-miR-192-5p	FADS1	CMA_9hr_Middle	9hr_Middle
hsa-miR-192-5p	FADS1	DSF_9hr_Middle	9hr_Middle
hsa-miR-192-5p	FADS1	EE_9hr_Middle	9hr_Middle
hsa-miR-192-5p	FADS1	ETH_9hr_Middle	9hr_Middle
hsa-miR-192-5p	ELOVL5	CMA_9hr_Middle	9hr_Middle
hsa-miR-192-5p	PRKAA2	ETH_9hr_Low	9hr_Low
hsa-miR-192-5p	FADS1	EE_9hr_Low	9hr_Low
hsa-miR-192-5p	FADS1	ETH_9hr_Low	9hr_Low
hsa-miR-192-5p	PRKAA2	COL_9hr_High	9hr_High
hsa-miR-192-5p	PRKAA2	ETH_9hr_High	9hr_High
hsa-miR-192-5p	MAPK9	ETH_9hr_High	9hr_High
hsa-miR-192-5p	ACSL1	COL_9hr_High	9hr_High
hsa-miR-192-5p	FADS1	COL_9hr_High	9hr_High
hsa-miR-192-5p	FADS1	CMA_9hr_High	9hr_High
hsa-miR-192-5p	FADS1	DSF_9hr_High	9hr_High
hsa-miR-192-5p	FADS1	EE_9hr_High	9hr_High
hsa-miR-192-5p	FADS1	ETH_9hr_High	9hr_High
hsa-miR-192-5p	FADS1	MP_9hr_High	9hr_High
hsa-miR-192-5p	ELOVL5	ETH_9hr_High	9hr_High
hsa-miR-192-5p	ELOVL5	MP_9hr_High	9hr_High
hsa-miR-192-5p	FADS1	CMA_6hr_Middle	6hr_Middle
hsa-miR-192-5p	PRKAA2	ETH_6hr_Low	6hr_Low
hsa-miR-192-5p	FADS1	CMA_6hr_High	6hr_High
hsa-miR-192-5p	FADS1	ETH_6hr_High	6hr_High
hsa-miR-192-5p	FADS1	MP_6hr_High	6hr_High
hsa-miR-192-5p	PPARG	PAN_6hr_High	6hr_High
hsa-miR-192-5p	ELOVL5	PAN_6hr_High	6hr_High
hsa-miR-192-5p	PPARG	PAN_3hr_Middle	3hr_Middle
hsa-miR-192-5p	ELOVL5	ETH_3hr_Low	3hr_Low
hsa-miR-192-5p	PPARG	PAN_3hr_High	3hr_High
hsa-miR-192-5p	ACSL1	EE_24hr_Middle	24hr_Middle
hsa-miR-192-5p	FADS1	EE_24hr_Middle	24hr_Middle
hsa-miR-192-5p	PPARG	COL_24hr_Middle	24hr_Middle
hsa-miR-192-5p	ELOVL5	EE_24hr_Middle	24hr_Middle
hsa-miR-192-5p	ELOVL5	ETH_24hr_Middle	24hr_Middle
hsa-miR-192-5p	PRKAA2	ETH_24hr_High	24hr_High
hsa-miR-192-5p	MAPK9	ETH_24hr_High	24hr_High
hsa-miR-192-5p	ACSL1	COL_24hr_High	24hr_High
hsa-miR-192-5p	ACSL1	CMA_24hr_High	24hr_High
hsa-miR-192-5p	ACSL1	EE_24hr_High	24hr_High
hsa-miR-192-5p	ACSL1	ETH_24hr_High	24hr_High
hsa-miR-192-5p	FADS1	COL_24hr_High	24hr_High
hsa-miR-192-5p	FADS1	CMA_24hr_High	24hr_High
hsa-miR-192-5p	FADS1	DSF_24hr_High	24hr_High
hsa-miR-192-5p	FADS1	EE_24hr_High	24hr_High
hsa-miR-192-5p	FADS1	VA_24hr_High	24hr_High
hsa-miR-192-5p	PPARG	COL_24hr_High	24hr_High
hsa-miR-192-5p	ELOVL5	COL_24hr_High	24hr_High
hsa-miR-192-5p	ELOVL5	CMA_24hr_High	24hr_High
hsa-miR-192-5p	ELOVL5	EE_24hr_High	24hr_High
hsa-miR-192-5p	ELOVL5	ETH_24hr_High	24hr_High
hsa-miR-192-5p	ELOVL5	MP_24hr_High	24hr_High
hsa-miR-193a-5p	CEBPA	CMA_9hr_Middle	9hr_Middle
hsa-miR-193a-5p	CEBPA	COL_9hr_High	9hr_High
hsa-miR-193a-5p	CEBPA	CMA_9hr_High	9hr_High
hsa-miR-193a-5p	CEBPA	ETH_6hr_Low	6hr_Low
hsa-miR-193a-5p	CEBPA	ETH_6hr_High	6hr_High
hsa-miR-193a-5p	CEBPA	PAN_6hr_High	6hr_High
hsa-miR-193a-5p	CEBPA	MP_3hr_High	3hr_High
hsa-miR-193a-5p	CEBPA	COL_24hr_High	24hr_High
hsa-miR-193a-5p	CEBPA	ETH_24hr_High	24hr_High
hsa-miR-193b-3p	GLUD1	CMA_24hr_High	24hr_High
hsa-miR-194-5p	SOCS2	PAN_9hr_Middle	9hr_Middle
hsa-miR-194-5p	SOCS2	DSF_6hr_High	6hr_High
hsa-miR-194-5p	SOCS2	PAN_6hr_High	6hr_High
hsa-miR-194-5p	SOCS2	COL_24hr_High	24hr_High
hsa-miR-196a-5p	FOXO1	COL_9hr_High	9hr_High
hsa-miR-196a-5p	FOXO1	ETH_24hr_Middle	24hr_Middle
hsa-miR-197-3p	HNF4A	COL_9hr_High	9hr_High
hsa-miR-199a-3p	MAPK9	ETH_9hr_Middle	9hr_Middle
hsa-miR-199a-3p	CAV2	ADP_9hr_Middle	9hr_Middle
hsa-miR-199a-3p	CAV2	DSF_9hr_Middle	9hr_Middle
hsa-miR-199a-3p	CAV2	ETH_9hr_Middle	9hr_Middle
hsa-miR-199a-3p	CAV2	DSF_9hr_Low	9hr_Low
hsa-miR-199a-3p	MAPK9	ETH_9hr_High	9hr_High
hsa-miR-199a-3p	CAV2	CMA_9hr_High	9hr_High
hsa-miR-199a-3p	CAV2	DSF_9hr_High	9hr_High
hsa-miR-199a-3p	CAV2	ETH_9hr_High	9hr_High
hsa-miR-199a-3p	CAV2	CCL4_6hr_Middle	6hr_Middle
hsa-miR-199a-3p	CAV2	ETH_6hr_Middle	6hr_Middle
hsa-miR-199a-3p	CAV2	ETH_6hr_High	6hr_High
hsa-miR-199a-3p	MAPK9	ETH_24hr_High	24hr_High
hsa-miR-199a-5p	CAV1	DSF_24hr_Middle	24hr_Middle
hsa-miR-199a-5p	CAV1	DSF_24hr_Low	24hr_Low
hsa-miR-199a-5p	CAV1	CMA_24hr_High	24hr_High
hsa-miR-199a-5p	CAV1	DSF_24hr_High	24hr_High
hsa-miR-19a-3p	ABCA1	ADP_9hr_Middle	9hr_Middle
hsa-miR-19a-3p	ABCA1	COL_9hr_High	9hr_High
hsa-miR-19a-3p	ABCA1	CMA_9hr_High	9hr_High
hsa-miR-19a-3p	ABCA1	LS_9hr_High	9hr_High
hsa-miR-19a-3p	ABCA1	MP_9hr_High	9hr_High
hsa-miR-19a-3p	ABCA1	PAN_9hr_High	9hr_High
hsa-miR-19a-3p	ABCA1	ETH_6hr_Middle	6hr_Middle
hsa-miR-19a-3p	ABCA1	COL_6hr_High	6hr_High
hsa-miR-19a-3p	ABCA1	CMA_6hr_High	6hr_High
hsa-miR-19a-3p	ABCA1	ETH_6hr_High	6hr_High
hsa-miR-19a-3p	ABCA1	MP_6hr_High	6hr_High
hsa-miR-19a-3p	ABCA1	PAN_6hr_High	6hr_High
hsa-miR-19a-3p	ABCA1	PAN_3hr_Middle	3hr_Middle
hsa-miR-19a-3p	ABCA1	ETH_3hr_Low	3hr_Low
hsa-miR-19a-3p	ABCA1	LS_3hr_High	3hr_High
hsa-miR-19a-3p	ABCA1	CMA_24hr_Middle	24hr_Middle
hsa-miR-19a-3p	ABCA1	COL_24hr_High	24hr_High
hsa-miR-19a-3p	ABCA1	CMA_24hr_High	24hr_High
hsa-miR-19a-3p	ABCA1	ETH_24hr_High	24hr_High
hsa-miR-19b-3p	ELOVL5	CMA_9hr_Middle	9hr_Middle
hsa-miR-19b-3p	LDLR	MP_9hr_High	9hr_High
hsa-miR-19b-3p	ELOVL5	ETH_9hr_High	9hr_High
hsa-miR-19b-3p	ELOVL5	MP_9hr_High	9hr_High
hsa-miR-19b-3p	ELOVL5	PAN_6hr_High	6hr_High
hsa-miR-19b-3p	LDLR	ETN_3hr_Low	3hr_Low
hsa-miR-19b-3p	ELOVL5	ETH_3hr_Low	3hr_Low
hsa-miR-19b-3p	LDLR	PAN_3hr_High	3hr_High
hsa-miR-19b-3p	ELOVL5	EE_24hr_Middle	24hr_Middle
hsa-miR-19b-3p	ELOVL5	ETH_24hr_Middle	24hr_Middle
hsa-miR-19b-3p	LDLR	COL_24hr_High	24hr_High
hsa-miR-19b-3p	ELOVL5	COL_24hr_High	24hr_High
hsa-miR-19b-3p	ELOVL5	CMA_24hr_High	24hr_High
hsa-miR-19b-3p	ELOVL5	EE_24hr_High	24hr_High
hsa-miR-19b-3p	ELOVL5	ETH_24hr_High	24hr_High
hsa-miR-19b-3p	ELOVL5	MP_24hr_High	24hr_High
hsa-miR-20a-5p	MAPK9	ETH_9hr_Middle	9hr_Middle
hsa-miR-20a-5p	MAPK9	ETH_9hr_High	9hr_High
hsa-miR-20a-5p	MAPK9	ETH_24hr_High	24hr_High
hsa-miR-20b-5p	PPARG	PAN_6hr_High	6hr_High
hsa-miR-20b-5p	PPARG	PAN_3hr_Middle	3hr_Middle
hsa-miR-20b-5p	PPARG	PAN_3hr_High	3hr_High
hsa-miR-20b-5p	PPARG	COL_24hr_Middle	24hr_Middle
hsa-miR-20b-5p	PPARG	COL_24hr_High	24hr_High
hsa-miR-214-3p	FLOT1	ETH_24hr_High	24hr_High
hsa-miR-215-5p	MAPK9	ETH_9hr_Middle	9hr_Middle
hsa-miR-215-5p	FADS1	ADP_9hr_Middle	9hr_Middle
hsa-miR-215-5p	FADS1	CMA_9hr_Middle	9hr_Middle
hsa-miR-215-5p	FADS1	DSF_9hr_Middle	9hr_Middle
hsa-miR-215-5p	FADS1	EE_9hr_Middle	9hr_Middle
hsa-miR-215-5p	FADS1	ETH_9hr_Middle	9hr_Middle
hsa-miR-215-5p	ELOVL5	CMA_9hr_Middle	9hr_Middle
hsa-miR-215-5p	FADS1	EE_9hr_Low	9hr_Low
hsa-miR-215-5p	FADS1	ETH_9hr_Low	9hr_Low
hsa-miR-215-5p	MAPK9	ETH_9hr_High	9hr_High
hsa-miR-215-5p	FADS1	COL_9hr_High	9hr_High
hsa-miR-215-5p	FADS1	CMA_9hr_High	9hr_High
hsa-miR-215-5p	FADS1	DSF_9hr_High	9hr_High
hsa-miR-215-5p	FADS1	EE_9hr_High	9hr_High
hsa-miR-215-5p	FADS1	ETH_9hr_High	9hr_High
hsa-miR-215-5p	FADS1	MP_9hr_High	9hr_High
hsa-miR-215-5p	ELOVL5	ETH_9hr_High	9hr_High
hsa-miR-215-5p	ELOVL5	MP_9hr_High	9hr_High
hsa-miR-215-5p	FADS1	CMA_6hr_Middle	6hr_Middle
hsa-miR-215-5p	FADS1	CMA_6hr_High	6hr_High
hsa-miR-215-5p	FADS1	ETH_6hr_High	6hr_High
hsa-miR-215-5p	FADS1	MP_6hr_High	6hr_High
hsa-miR-215-5p	PPARG	PAN_6hr_High	6hr_High
hsa-miR-215-5p	ELOVL5	PAN_6hr_High	6hr_High
hsa-miR-215-5p	PPARG	PAN_3hr_Middle	3hr_Middle
hsa-miR-215-5p	ELOVL5	ETH_3hr_Low	3hr_Low
hsa-miR-215-5p	PPARG	PAN_3hr_High	3hr_High
hsa-miR-215-5p	FADS1	EE_24hr_Middle	24hr_Middle
hsa-miR-215-5p	PPARG	COL_24hr_Middle	24hr_Middle
hsa-miR-215-5p	ELOVL5	EE_24hr_Middle	24hr_Middle
hsa-miR-215-5p	ELOVL5	ETH_24hr_Middle	24hr_Middle
hsa-miR-215-5p	MAPK9	ETH_24hr_High	24hr_High
hsa-miR-215-5p	FADS1	COL_24hr_High	24hr_High
hsa-miR-215-5p	FADS1	CMA_24hr_High	24hr_High
hsa-miR-215-5p	FADS1	DSF_24hr_High	24hr_High
hsa-miR-215-5p	FADS1	EE_24hr_High	24hr_High
hsa-miR-215-5p	FADS1	VA_24hr_High	24hr_High
hsa-miR-215-5p	PPARG	COL_24hr_High	24hr_High
hsa-miR-215-5p	ELOVL5	COL_24hr_High	24hr_High
hsa-miR-215-5p	ELOVL5	CMA_24hr_High	24hr_High
hsa-miR-215-5p	ELOVL5	EE_24hr_High	24hr_High
hsa-miR-215-5p	ELOVL5	ETH_24hr_High	24hr_High
hsa-miR-215-5p	ELOVL5	MP_24hr_High	24hr_High
hsa-miR-21-5p	TLR4	TC_9hr_High	9hr_High
hsa-miR-21-5p	PPARA	COL_9hr_High	9hr_High
hsa-miR-21-5p	TLR4	VA_3hr_Middle	3hr_Middle
hsa-miR-21-5p	PPARA	PAN_3hr_Middle	3hr_Middle
hsa-miR-21-5p	TLR4	VA_3hr_Low	3hr_Low
hsa-miR-21-5p	PPARA	PAN_3hr_High	3hr_High
hsa-miR-21-5p	ACAT1	COL_24hr_High	24hr_High
hsa-miR-21-5p	ACAT1	MP_24hr_High	24hr_High
hsa-miR-221-3p	ACSL3	ADP_9hr_Middle	9hr_Middle
hsa-miR-221-3p	ACSL3	DSF_9hr_Middle	9hr_Middle
hsa-miR-221-3p	ACSL3	DSF_9hr_Low	9hr_Low
hsa-miR-221-3p	DYNC1H1	LS_9hr_High	9hr_High
hsa-miR-221-3p	ACSL3	DSF_9hr_High	9hr_High
hsa-miR-221-3p	ACSL3	CCL4_6hr_Middle	6hr_Middle
hsa-miR-221-3p	ACSL3	CMA_6hr_Low	6hr_Low
hsa-miR-221-3p	ACSL3	DSF_6hr_High	6hr_High
hsa-miR-221-3p	ACSL3	ETH_6hr_High	6hr_High
hsa-miR-221-3p	ACSL3	COL_24hr_High	24hr_High
hsa-miR-221-3p	ACSL3	ETH_24hr_High	24hr_High
hsa-miR-223-3p	FOXO1	COL_9hr_High	9hr_High
hsa-miR-223-3p	FOXO1	ETH_24hr_Middle	24hr_Middle
hsa-miR-22-3p	PPARA	COL_9hr_High	9hr_High
hsa-miR-22-3p	PPARA	PAN_3hr_Middle	3hr_Middle
hsa-miR-22-3p	PPARA	PAN_3hr_High	3hr_High
hsa-miR-23b-3p	ACAT1	COL_24hr_High	24hr_High
hsa-miR-23b-3p	ACAT1	MP_24hr_High	24hr_High
hsa-miR-24-3p	HNF4A	COL_9hr_High	9hr_High
hsa-miR-25-3p	SREBF1	COL_9hr_Middle	9hr_Middle
hsa-miR-25-3p	SREBF1	COL_9hr_High	9hr_High
hsa-miR-25-3p	SREBF1	MP_9hr_High	9hr_High
hsa-miR-25-3p	SREBF1	COL_6hr_Middle	6hr_Middle
hsa-miR-25-3p	SREBF1	DSF_6hr_Middle	6hr_Middle
hsa-miR-25-3p	SREBF1	DSF_6hr_Low	6hr_Low
hsa-miR-25-3p	SREBF1	COL_6hr_High	6hr_High
hsa-miR-25-3p	SREBF1	DSF_6hr_High	6hr_High
hsa-miR-25-3p	SREBF1	EE_6hr_High	6hr_High
hsa-miR-25-3p	SREBF1	MP_6hr_High	6hr_High
hsa-miR-25-3p	SREBF1	PAN_6hr_High	6hr_High
hsa-miR-25-3p	SREBF1	COL_3hr_High	3hr_High
hsa-miR-25-3p	SREBF1	ADP_24hr_Middle	24hr_Middle
hsa-miR-25-3p	SREBF1	COL_24hr_Middle	24hr_Middle
hsa-miR-25-3p	SREBF1	COL_24hr_High	24hr_High
hsa-miR-25-3p	SREBF1	ETH_24hr_High	24hr_High
hsa-miR-25-3p	SREBF1	MP_24hr_High	24hr_High
hsa-miR-25-3p	SREBF1	PAN_24hr_High	24hr_High
hsa-miR-26a-5p	ABCA1	ADP_9hr_Middle	9hr_Middle
hsa-miR-26a-5p	ABCA1	COL_9hr_High	9hr_High
hsa-miR-26a-5p	ABCA1	CMA_9hr_High	9hr_High
hsa-miR-26a-5p	ABCA1	LS_9hr_High	9hr_High
hsa-miR-26a-5p	ABCA1	MP_9hr_High	9hr_High
hsa-miR-26a-5p	ABCA1	PAN_9hr_High	9hr_High
hsa-miR-26a-5p	ABCA1	ETH_6hr_Middle	6hr_Middle
hsa-miR-26a-5p	ABCA1	COL_6hr_High	6hr_High
hsa-miR-26a-5p	ABCA1	CMA_6hr_High	6hr_High
hsa-miR-26a-5p	ABCA1	ETH_6hr_High	6hr_High
hsa-miR-26a-5p	ABCA1	MP_6hr_High	6hr_High
hsa-miR-26a-5p	ABCA1	PAN_6hr_High	6hr_High
hsa-miR-26a-5p	AHR	CMA_6hr_High	6hr_High
hsa-miR-26a-5p	ABCA1	PAN_3hr_Middle	3hr_Middle
hsa-miR-26a-5p	ABCA1	ETH_3hr_Low	3hr_Low
hsa-miR-26a-5p	ABCA1	LS_3hr_High	3hr_High
hsa-miR-26a-5p	ABCA1	CMA_24hr_Middle	24hr_Middle
hsa-miR-26a-5p	ABCA1	COL_24hr_High	24hr_High
hsa-miR-26a-5p	ABCA1	CMA_24hr_High	24hr_High
hsa-miR-26a-5p	ABCA1	ETH_24hr_High	24hr_High
hsa-miR-26a-5p	AHR	CMA_24hr_High	24hr_High
hsa-miR-26b-3p	LDLR	MP_9hr_High	9hr_High
hsa-miR-26b-3p	LDLR	ETN_3hr_Low	3hr_Low
hsa-miR-26b-3p	LDLR	PAN_3hr_High	3hr_High
hsa-miR-26b-3p	LDLR	COL_24hr_High	24hr_High
hsa-miR-26b-5p	CAV2	ADP_9hr_Middle	9hr_Middle
hsa-miR-26b-5p	CAV2	DSF_9hr_Middle	9hr_Middle
hsa-miR-26b-5p	CAV2	ETH_9hr_Middle	9hr_Middle
hsa-miR-26b-5p	ABCA1	ADP_9hr_Middle	9hr_Middle
hsa-miR-26b-5p	FADS2	CMA_9hr_Middle	9hr_Middle
hsa-miR-26b-5p	CAV2	DSF_9hr_Low	9hr_Low
hsa-miR-26b-5p	CAV2	CMA_9hr_High	9hr_High
hsa-miR-26b-5p	CAV2	DSF_9hr_High	9hr_High
hsa-miR-26b-5p	CAV2	ETH_9hr_High	9hr_High
hsa-miR-26b-5p	ABCA1	COL_9hr_High	9hr_High
hsa-miR-26b-5p	ABCA1	CMA_9hr_High	9hr_High
hsa-miR-26b-5p	ABCA1	LS_9hr_High	9hr_High
hsa-miR-26b-5p	ABCA1	MP_9hr_High	9hr_High
hsa-miR-26b-5p	ABCA1	PAN_9hr_High	9hr_High
hsa-miR-26b-5p	FADS2	COL_9hr_High	9hr_High
hsa-miR-26b-5p	FADS2	CMA_9hr_High	9hr_High
hsa-miR-26b-5p	FADS2	DSF_9hr_High	9hr_High
hsa-miR-26b-5p	FADS2	ETH_9hr_High	9hr_High
hsa-miR-26b-5p	FADS2	MP_9hr_High	9hr_High
hsa-miR-26b-5p	ELOVL2	COL_9hr_High	9hr_High
hsa-miR-26b-5p	ELOVL2	MP_9hr_High	9hr_High
hsa-miR-26b-5p	CAV2	CCL4_6hr_Middle	6hr_Middle
hsa-miR-26b-5p	CAV2	ETH_6hr_Middle	6hr_Middle
hsa-miR-26b-5p	ABCA1	ETH_6hr_Middle	6hr_Middle
hsa-miR-26b-5p	FADS2	EE_6hr_Middle	6hr_Middle
hsa-miR-26b-5p	CAV2	ETH_6hr_High	6hr_High
hsa-miR-26b-5p	RAB32	ETH_6hr_High	6hr_High
hsa-miR-26b-5p	ABCA1	COL_6hr_High	6hr_High
hsa-miR-26b-5p	ABCA1	CMA_6hr_High	6hr_High
hsa-miR-26b-5p	ABCA1	ETH_6hr_High	6hr_High
hsa-miR-26b-5p	ABCA1	MP_6hr_High	6hr_High
hsa-miR-26b-5p	ABCA1	PAN_6hr_High	6hr_High
hsa-miR-26b-5p	FADS2	CMA_6hr_High	6hr_High
hsa-miR-26b-5p	ABCA1	PAN_3hr_Middle	3hr_Middle
hsa-miR-26b-5p	ABCA1	ETH_3hr_Low	3hr_Low
hsa-miR-26b-5p	ABCA1	LS_3hr_High	3hr_High
hsa-miR-26b-5p	CAV1	DSF_24hr_Middle	24hr_Middle
hsa-miR-26b-5p	VIM	ADP_24hr_Middle	24hr_Middle
hsa-miR-26b-5p	RAB32	ADP_24hr_Middle	24hr_Middle
hsa-miR-26b-5p	ABCA1	CMA_24hr_Middle	24hr_Middle
hsa-miR-26b-5p	FADS2	ADP_24hr_Middle	24hr_Middle
hsa-miR-26b-5p	FADS2	DSF_24hr_Middle	24hr_Middle
hsa-miR-26b-5p	FADS2	EE_24hr_Middle	24hr_Middle
hsa-miR-26b-5p	CAV1	DSF_24hr_Low	24hr_Low
hsa-miR-26b-5p	CAV1	CMA_24hr_High	24hr_High
hsa-miR-26b-5p	CAV1	DSF_24hr_High	24hr_High
hsa-miR-26b-5p	VIM	DSF_24hr_High	24hr_High
hsa-miR-26b-5p	VIM	ETH_24hr_High	24hr_High
hsa-miR-26b-5p	RAB32	DSF_24hr_High	24hr_High
hsa-miR-26b-5p	RAB32	ETH_24hr_High	24hr_High
hsa-miR-26b-5p	ABCA1	COL_24hr_High	24hr_High
hsa-miR-26b-5p	ABCA1	CMA_24hr_High	24hr_High
hsa-miR-26b-5p	ABCA1	ETH_24hr_High	24hr_High
hsa-miR-26b-5p	FADS2	COL_24hr_High	24hr_High
hsa-miR-26b-5p	FADS2	CMA_24hr_High	24hr_High
hsa-miR-26b-5p	FADS2	DIL_24hr_High	24hr_High
hsa-miR-26b-5p	FADS2	DSF_24hr_High	24hr_High
hsa-miR-26b-5p	FADS2	ETN_24hr_High	24hr_High
hsa-miR-26b-5p	FADS2	EE_24hr_High	24hr_High
hsa-miR-26b-5p	FADS2	PAN_24hr_High	24hr_High
hsa-miR-27a-3p	ABCA1	ADP_9hr_Middle	9hr_Middle
hsa-miR-27a-3p	FOXO1	COL_9hr_High	9hr_High
hsa-miR-27a-3p	ABCA1	COL_9hr_High	9hr_High
hsa-miR-27a-3p	ABCA1	CMA_9hr_High	9hr_High
hsa-miR-27a-3p	ABCA1	LS_9hr_High	9hr_High
hsa-miR-27a-3p	ABCA1	MP_9hr_High	9hr_High
hsa-miR-27a-3p	ABCA1	PAN_9hr_High	9hr_High
hsa-miR-27a-3p	ABCA1	ETH_6hr_Middle	6hr_Middle
hsa-miR-27a-3p	ABCA1	COL_6hr_High	6hr_High
hsa-miR-27a-3p	ABCA1	CMA_6hr_High	6hr_High
hsa-miR-27a-3p	ABCA1	ETH_6hr_High	6hr_High
hsa-miR-27a-3p	ABCA1	MP_6hr_High	6hr_High
hsa-miR-27a-3p	ABCA1	PAN_6hr_High	6hr_High
hsa-miR-27a-3p	ABCA1	PAN_3hr_Middle	3hr_Middle
hsa-miR-27a-3p	ABCA1	ETH_3hr_Low	3hr_Low
hsa-miR-27a-3p	ABCA1	LS_3hr_High	3hr_High
hsa-miR-27a-3p	FOXO1	ETH_24hr_Middle	24hr_Middle
hsa-miR-27a-3p	ABCA1	CMA_24hr_Middle	24hr_Middle
hsa-miR-27a-3p	ABCA1	COL_24hr_High	24hr_High
hsa-miR-27a-3p	ABCA1	CMA_24hr_High	24hr_High
hsa-miR-27a-3p	ABCA1	ETH_24hr_High	24hr_High
hsa-miR-27b-3p	MAPK9	ETH_9hr_Middle	9hr_Middle
hsa-miR-27b-3p	MAPK9	ETH_9hr_High	9hr_High
hsa-miR-27b-3p	PPARG	PAN_6hr_High	6hr_High
hsa-miR-27b-3p	PPARG	PAN_3hr_Middle	3hr_Middle
hsa-miR-27b-3p	PPARG	PAN_3hr_High	3hr_High
hsa-miR-27b-3p	PPARG	COL_24hr_Middle	24hr_Middle
hsa-miR-27b-3p	MAPK9	ETH_24hr_High	24hr_High
hsa-miR-27b-3p	PPARG	COL_24hr_High	24hr_High
hsa-miR-296-3p	TSC2	COL_9hr_High	9hr_High
hsa-miR-296-3p	TSC2	COL_6hr_High	6hr_High
hsa-miR-30a-5p	ELOVL5	CMA_9hr_Middle	9hr_Middle
hsa-miR-30a-5p	LDLR	MP_9hr_High	9hr_High
hsa-miR-30a-5p	ELOVL5	ETH_9hr_High	9hr_High
hsa-miR-30a-5p	ELOVL5	MP_9hr_High	9hr_High
hsa-miR-30a-5p	ELOVL5	PAN_6hr_High	6hr_High
hsa-miR-30a-5p	LDLR	ETN_3hr_Low	3hr_Low
hsa-miR-30a-5p	ELOVL5	ETH_3hr_Low	3hr_Low
hsa-miR-30a-5p	LDLR	PAN_3hr_High	3hr_High
hsa-miR-30a-5p	VIM	ADP_24hr_Middle	24hr_Middle
hsa-miR-30a-5p	ELOVL5	EE_24hr_Middle	24hr_Middle
hsa-miR-30a-5p	ELOVL5	ETH_24hr_Middle	24hr_Middle
hsa-miR-30a-5p	VIM	DSF_24hr_High	24hr_High
hsa-miR-30a-5p	VIM	ETH_24hr_High	24hr_High
hsa-miR-30a-5p	LDLR	COL_24hr_High	24hr_High
hsa-miR-30a-5p	ELOVL5	COL_24hr_High	24hr_High
hsa-miR-30a-5p	ELOVL5	CMA_24hr_High	24hr_High
hsa-miR-30a-5p	ELOVL5	EE_24hr_High	24hr_High
hsa-miR-30a-5p	ELOVL5	ETH_24hr_High	24hr_High
hsa-miR-30a-5p	ELOVL5	MP_24hr_High	24hr_High
hsa-miR-30c-5p	MGLL	ETH_9hr_Middle	9hr_Middle
hsa-miR-30c-5p	MGLL	ETH_9hr_High	9hr_High
hsa-miR-30c-5p	MGLL	MP_6hr_High	6hr_High
hsa-miR-30c-5p	MGLL	PAN_3hr_Middle	3hr_Middle
hsa-miR-30c-5p	MGLL	DSF_3hr_High	3hr_High
hsa-miR-30c-5p	MGLL	PAN_3hr_High	3hr_High
hsa-miR-30c-5p	VIM	ADP_24hr_Middle	24hr_Middle
hsa-miR-30c-5p	MGLL	PAN_24hr_Middle	24hr_Middle
hsa-miR-30c-5p	VIM	DSF_24hr_High	24hr_High
hsa-miR-30c-5p	VIM	ETH_24hr_High	24hr_High
hsa-miR-30c-5p	MGLL	PAN_24hr_High	24hr_High
hsa-miR-320a	FLOT1	ETH_24hr_High	24hr_High
hsa-miR-320b	ACLY	DSF_9hr_Middle	9hr_Middle
hsa-miR-320b	ACLY	DSF_9hr_Low	9hr_Low
hsa-miR-320b	ACLY	DSF_9hr_High	9hr_High
hsa-miR-320b	ACLY	PAN_9hr_High	9hr_High
hsa-miR-320b	ACLY	CMA_6hr_Middle	6hr_Middle
hsa-miR-320b	ACLY	EE_6hr_Middle	6hr_Middle
hsa-miR-320b	ACLY	CMA_6hr_High	6hr_High
hsa-miR-320b	ACLY	DSF_6hr_High	6hr_High
hsa-miR-320b	ACLY	EE_6hr_High	6hr_High
hsa-miR-320b	ACLY	TC_6hr_High	6hr_High
hsa-miR-320b	ACLY	DSF_3hr_High	3hr_High
hsa-miR-320b	ACLY	MP_3hr_High	3hr_High
hsa-miR-320b	ACLY	DSF_24hr_Middle	24hr_Middle
hsa-miR-320b	ACLY	EE_24hr_Middle	24hr_Middle
hsa-miR-320b	ACLY	PAN_24hr_Middle	24hr_Middle
hsa-miR-320b	ACLY	COL_24hr_High	24hr_High
hsa-miR-320b	ACLY	DSF_24hr_High	24hr_High
hsa-miR-320b	ACLY	EE_24hr_High	24hr_High
hsa-miR-320b	ACLY	MP_24hr_High	24hr_High
hsa-miR-320b	ACLY	PAN_24hr_High	24hr_High
hsa-miR-324-3p	ACLY	DSF_9hr_Middle	9hr_Middle
hsa-miR-324-3p	FADS2	CMA_9hr_Middle	9hr_Middle
hsa-miR-324-3p	ACLY	DSF_9hr_Low	9hr_Low
hsa-miR-324-3p	ACLY	DSF_9hr_High	9hr_High
hsa-miR-324-3p	ACLY	PAN_9hr_High	9hr_High
hsa-miR-324-3p	FADS2	COL_9hr_High	9hr_High
hsa-miR-324-3p	FADS2	CMA_9hr_High	9hr_High
hsa-miR-324-3p	FADS2	DSF_9hr_High	9hr_High
hsa-miR-324-3p	FADS2	ETH_9hr_High	9hr_High
hsa-miR-324-3p	FADS2	MP_9hr_High	9hr_High
hsa-miR-324-3p	ACLY	CMA_6hr_Middle	6hr_Middle
hsa-miR-324-3p	ACLY	EE_6hr_Middle	6hr_Middle
hsa-miR-324-3p	FADS2	EE_6hr_Middle	6hr_Middle
hsa-miR-324-3p	ACLY	CMA_6hr_High	6hr_High
hsa-miR-324-3p	ACLY	DSF_6hr_High	6hr_High
hsa-miR-324-3p	ACLY	EE_6hr_High	6hr_High
hsa-miR-324-3p	ACLY	TC_6hr_High	6hr_High
hsa-miR-324-3p	FADS2	CMA_6hr_High	6hr_High
hsa-miR-324-3p	ACLY	DSF_3hr_High	3hr_High
hsa-miR-324-3p	ACLY	MP_3hr_High	3hr_High
hsa-miR-324-3p	ACLY	DSF_24hr_Middle	24hr_Middle
hsa-miR-324-3p	ACLY	EE_24hr_Middle	24hr_Middle
hsa-miR-324-3p	ACLY	PAN_24hr_Middle	24hr_Middle
hsa-miR-324-3p	FADS2	ADP_24hr_Middle	24hr_Middle
hsa-miR-324-3p	FADS2	DSF_24hr_Middle	24hr_Middle
hsa-miR-324-3p	FADS2	EE_24hr_Middle	24hr_Middle
hsa-miR-324-3p	ACLY	COL_24hr_High	24hr_High
hsa-miR-324-3p	ACLY	DSF_24hr_High	24hr_High
hsa-miR-324-3p	ACLY	EE_24hr_High	24hr_High
hsa-miR-324-3p	ACLY	MP_24hr_High	24hr_High
hsa-miR-324-3p	ACLY	PAN_24hr_High	24hr_High
hsa-miR-324-3p	FADS2	COL_24hr_High	24hr_High
hsa-miR-324-3p	FADS2	CMA_24hr_High	24hr_High
hsa-miR-324-3p	FADS2	DIL_24hr_High	24hr_High
hsa-miR-324-3p	FADS2	DSF_24hr_High	24hr_High
hsa-miR-324-3p	FADS2	ETN_24hr_High	24hr_High
hsa-miR-324-3p	FADS2	EE_24hr_High	24hr_High
hsa-miR-324-3p	FADS2	PAN_24hr_High	24hr_High
hsa-miR-324-5p	ELOVL5	CMA_9hr_Middle	9hr_Middle
hsa-miR-324-5p	ELOVL5	ETH_9hr_High	9hr_High
hsa-miR-324-5p	ELOVL5	MP_9hr_High	9hr_High
hsa-miR-324-5p	ELOVL5	PAN_6hr_High	6hr_High
hsa-miR-324-5p	ELOVL5	ETH_3hr_Low	3hr_Low
hsa-miR-324-5p	ELOVL5	EE_24hr_Middle	24hr_Middle
hsa-miR-324-5p	ELOVL5	ETH_24hr_Middle	24hr_Middle
hsa-miR-324-5p	ELOVL5	COL_24hr_High	24hr_High
hsa-miR-324-5p	ELOVL5	CMA_24hr_High	24hr_High
hsa-miR-324-5p	ELOVL5	EE_24hr_High	24hr_High
hsa-miR-324-5p	ELOVL5	ETH_24hr_High	24hr_High
hsa-miR-324-5p	ELOVL5	MP_24hr_High	24hr_High
hsa-miR-335-5p	FOXA2	ETH_9hr_Middle	9hr_Middle
hsa-miR-335-5p	ACSL3	ADP_9hr_Middle	9hr_Middle
hsa-miR-335-5p	ACSL3	DSF_9hr_Middle	9hr_Middle
hsa-miR-335-5p	FADS1	ADP_9hr_Middle	9hr_Middle
hsa-miR-335-5p	FADS1	CMA_9hr_Middle	9hr_Middle
hsa-miR-335-5p	FADS1	DSF_9hr_Middle	9hr_Middle
hsa-miR-335-5p	FADS1	EE_9hr_Middle	9hr_Middle
hsa-miR-335-5p	FADS1	ETH_9hr_Middle	9hr_Middle
hsa-miR-335-5p	SREBF1	COL_9hr_Middle	9hr_Middle
hsa-miR-335-5p	FADS2	CMA_9hr_Middle	9hr_Middle
hsa-miR-335-5p	ACSL3	DSF_9hr_Low	9hr_Low
hsa-miR-335-5p	FADS1	EE_9hr_Low	9hr_Low
hsa-miR-335-5p	FADS1	ETH_9hr_Low	9hr_Low
hsa-miR-335-5p	FOXO1	COL_9hr_High	9hr_High
hsa-miR-335-5p	TLR4	TC_9hr_High	9hr_High
hsa-miR-335-5p	LDLR	MP_9hr_High	9hr_High
hsa-miR-335-5p	ACSL1	COL_9hr_High	9hr_High
hsa-miR-335-5p	FOXA2	COL_9hr_High	9hr_High
hsa-miR-335-5p	PPARA	COL_9hr_High	9hr_High
hsa-miR-335-5p	ACSL3	DSF_9hr_High	9hr_High
hsa-miR-335-5p	FADS1	COL_9hr_High	9hr_High
hsa-miR-335-5p	FADS1	CMA_9hr_High	9hr_High
hsa-miR-335-5p	FADS1	DSF_9hr_High	9hr_High
hsa-miR-335-5p	FADS1	EE_9hr_High	9hr_High
hsa-miR-335-5p	FADS1	ETH_9hr_High	9hr_High
hsa-miR-335-5p	FADS1	MP_9hr_High	9hr_High
hsa-miR-335-5p	SREBF1	COL_9hr_High	9hr_High
hsa-miR-335-5p	SREBF1	MP_9hr_High	9hr_High
hsa-miR-335-5p	FADS2	COL_9hr_High	9hr_High
hsa-miR-335-5p	FADS2	CMA_9hr_High	9hr_High
hsa-miR-335-5p	FADS2	DSF_9hr_High	9hr_High
hsa-miR-335-5p	FADS2	ETH_9hr_High	9hr_High
hsa-miR-335-5p	FADS2	MP_9hr_High	9hr_High
hsa-miR-335-5p	INSIG2	PAN_9hr_High	9hr_High
hsa-miR-335-5p	INSIG2	TC_9hr_High	9hr_High
hsa-miR-335-5p	FOXA2	AMT_6hr_Middle	6hr_Middle
hsa-miR-335-5p	FOXA2	MP_6hr_Middle	6hr_Middle
hsa-miR-335-5p	ACSL3	CCL4_6hr_Middle	6hr_Middle
hsa-miR-335-5p	FADS1	CMA_6hr_Middle	6hr_Middle
hsa-miR-335-5p	SREBF1	COL_6hr_Middle	6hr_Middle
hsa-miR-335-5p	SREBF1	DSF_6hr_Middle	6hr_Middle
hsa-miR-335-5p	FADS2	EE_6hr_Middle	6hr_Middle
hsa-miR-335-5p	ACSL3	CMA_6hr_Low	6hr_Low
hsa-miR-335-5p	SREBF1	DSF_6hr_Low	6hr_Low
hsa-miR-335-5p	FOXA2	AMT_6hr_High	6hr_High
hsa-miR-335-5p	FOXA2	MP_6hr_High	6hr_High
hsa-miR-335-5p	ACSL3	DSF_6hr_High	6hr_High
hsa-miR-335-5p	ACSL3	ETH_6hr_High	6hr_High
hsa-miR-335-5p	FADS1	CMA_6hr_High	6hr_High
hsa-miR-335-5p	FADS1	ETH_6hr_High	6hr_High
hsa-miR-335-5p	FADS1	MP_6hr_High	6hr_High
hsa-miR-335-5p	SREBF1	COL_6hr_High	6hr_High
hsa-miR-335-5p	SREBF1	DSF_6hr_High	6hr_High
hsa-miR-335-5p	SREBF1	EE_6hr_High	6hr_High
hsa-miR-335-5p	SREBF1	MP_6hr_High	6hr_High
hsa-miR-335-5p	SREBF1	PAN_6hr_High	6hr_High
hsa-miR-335-5p	FADS2	CMA_6hr_High	6hr_High
hsa-miR-335-5p	INSIG2	PAN_6hr_High	6hr_High
hsa-miR-335-5p	TLR4	VA_3hr_Middle	3hr_Middle
hsa-miR-335-5p	FOXA2	DSF_3hr_Middle	3hr_Middle
hsa-miR-335-5p	PPARA	PAN_3hr_Middle	3hr_Middle
hsa-miR-335-5p	TLR4	VA_3hr_Low	3hr_Low
hsa-miR-335-5p	LDLR	ETN_3hr_Low	3hr_Low
hsa-miR-335-5p	LDLR	PAN_3hr_High	3hr_High
hsa-miR-335-5p	FOXA2	DSF_3hr_High	3hr_High
hsa-miR-335-5p	FOXA2	PAN_3hr_High	3hr_High
hsa-miR-335-5p	PPARA	PAN_3hr_High	3hr_High
hsa-miR-335-5p	SREBF1	COL_3hr_High	3hr_High
hsa-miR-335-5p	INSIG2	PAN_3hr_High	3hr_High
hsa-miR-335-5p	FOXO1	ETH_24hr_Middle	24hr_Middle
hsa-miR-335-5p	ACSL1	EE_24hr_Middle	24hr_Middle
hsa-miR-335-5p	FADS1	EE_24hr_Middle	24hr_Middle
hsa-miR-335-5p	SREBF1	ADP_24hr_Middle	24hr_Middle
hsa-miR-335-5p	SREBF1	COL_24hr_Middle	24hr_Middle
hsa-miR-335-5p	FADS2	ADP_24hr_Middle	24hr_Middle
hsa-miR-335-5p	FADS2	DSF_24hr_Middle	24hr_Middle
hsa-miR-335-5p	FADS2	EE_24hr_Middle	24hr_Middle
hsa-miR-335-5p	PNPLA3	AMT_24hr_Low	24hr_Low
hsa-miR-335-5p	FOXA2	ETN_24hr_Low	24hr_Low
hsa-miR-335-5p	LDLR	COL_24hr_High	24hr_High
hsa-miR-335-5p	ACSL1	COL_24hr_High	24hr_High
hsa-miR-335-5p	ACSL1	CMA_24hr_High	24hr_High
hsa-miR-335-5p	ACSL1	EE_24hr_High	24hr_High
hsa-miR-335-5p	ACSL1	ETH_24hr_High	24hr_High
hsa-miR-335-5p	FOXA2	ETN_24hr_High	24hr_High
hsa-miR-335-5p	FOXA2	PAN_24hr_High	24hr_High
hsa-miR-335-5p	ACSL3	COL_24hr_High	24hr_High
hsa-miR-335-5p	ACSL3	ETH_24hr_High	24hr_High
hsa-miR-335-5p	FADS1	COL_24hr_High	24hr_High
hsa-miR-335-5p	FADS1	CMA_24hr_High	24hr_High
hsa-miR-335-5p	FADS1	DSF_24hr_High	24hr_High
hsa-miR-335-5p	FADS1	EE_24hr_High	24hr_High
hsa-miR-335-5p	FADS1	VA_24hr_High	24hr_High
hsa-miR-335-5p	SREBF1	COL_24hr_High	24hr_High
hsa-miR-335-5p	SREBF1	ETH_24hr_High	24hr_High
hsa-miR-335-5p	SREBF1	MP_24hr_High	24hr_High
hsa-miR-335-5p	SREBF1	PAN_24hr_High	24hr_High
hsa-miR-335-5p	FADS2	COL_24hr_High	24hr_High
hsa-miR-335-5p	FADS2	CMA_24hr_High	24hr_High
hsa-miR-335-5p	FADS2	DIL_24hr_High	24hr_High
hsa-miR-335-5p	FADS2	DSF_24hr_High	24hr_High
hsa-miR-335-5p	FADS2	ETN_24hr_High	24hr_High
hsa-miR-335-5p	FADS2	EE_24hr_High	24hr_High
hsa-miR-335-5p	FADS2	PAN_24hr_High	24hr_High
hsa-miR-335-5p	INSIG2	COL_24hr_High	24hr_High
hsa-miR-335-5p	INSIG2	PAN_24hr_High	24hr_High
hsa-miR-33a-5p	ABCA1	ADP_9hr_Middle	9hr_Middle
hsa-miR-33a-5p	ABCA1	COL_9hr_High	9hr_High
hsa-miR-33a-5p	ABCA1	CMA_9hr_High	9hr_High
hsa-miR-33a-5p	ABCA1	LS_9hr_High	9hr_High
hsa-miR-33a-5p	ABCA1	MP_9hr_High	9hr_High
hsa-miR-33a-5p	ABCA1	PAN_9hr_High	9hr_High
hsa-miR-33a-5p	ABCA1	ETH_6hr_Middle	6hr_Middle
hsa-miR-33a-5p	ABCA1	COL_6hr_High	6hr_High
hsa-miR-33a-5p	ABCA1	CMA_6hr_High	6hr_High
hsa-miR-33a-5p	ABCA1	ETH_6hr_High	6hr_High
hsa-miR-33a-5p	ABCA1	MP_6hr_High	6hr_High
hsa-miR-33a-5p	ABCA1	PAN_6hr_High	6hr_High
hsa-miR-33a-5p	ABCA1	PAN_3hr_Middle	3hr_Middle
hsa-miR-33a-5p	ABCA1	ETH_3hr_Low	3hr_Low
hsa-miR-33a-5p	ABCA1	LS_3hr_High	3hr_High
hsa-miR-33a-5p	IRS2	AMT_24hr_Middle	24hr_Middle
hsa-miR-33a-5p	ABCA1	CMA_24hr_Middle	24hr_Middle
hsa-miR-33a-5p	IRS2	EE_24hr_High	24hr_High
hsa-miR-33a-5p	ABCA1	COL_24hr_High	24hr_High
hsa-miR-33a-5p	ABCA1	CMA_24hr_High	24hr_High
hsa-miR-33a-5p	ABCA1	ETH_24hr_High	24hr_High
hsa-miR-33b-5p	ABCA1	ADP_9hr_Middle	9hr_Middle
hsa-miR-33b-5p	ABCA1	COL_9hr_High	9hr_High
hsa-miR-33b-5p	ABCA1	CMA_9hr_High	9hr_High
hsa-miR-33b-5p	ABCA1	LS_9hr_High	9hr_High
hsa-miR-33b-5p	ABCA1	MP_9hr_High	9hr_High
hsa-miR-33b-5p	ABCA1	PAN_9hr_High	9hr_High
hsa-miR-33b-5p	ABCA1	ETH_6hr_Middle	6hr_Middle
hsa-miR-33b-5p	ABCA1	COL_6hr_High	6hr_High
hsa-miR-33b-5p	ABCA1	CMA_6hr_High	6hr_High
hsa-miR-33b-5p	ABCA1	ETH_6hr_High	6hr_High
hsa-miR-33b-5p	ABCA1	MP_6hr_High	6hr_High
hsa-miR-33b-5p	ABCA1	PAN_6hr_High	6hr_High
hsa-miR-33b-5p	ABCA1	PAN_3hr_Middle	3hr_Middle
hsa-miR-33b-5p	ABCA1	ETH_3hr_Low	3hr_Low
hsa-miR-33b-5p	ABCA1	LS_3hr_High	3hr_High
hsa-miR-33b-5p	ABCA1	CMA_24hr_Middle	24hr_Middle
hsa-miR-33b-5p	ABCA1	COL_24hr_High	24hr_High
hsa-miR-33b-5p	ABCA1	CMA_24hr_High	24hr_High
hsa-miR-33b-5p	ABCA1	ETH_24hr_High	24hr_High
hsa-miR-340-5p	ACSL3	ADP_9hr_Middle	9hr_Middle
hsa-miR-340-5p	ACSL3	DSF_9hr_Middle	9hr_Middle
hsa-miR-340-5p	ACSL3	DSF_9hr_Low	9hr_Low
hsa-miR-340-5p	ACSL3	DSF_9hr_High	9hr_High
hsa-miR-340-5p	ACSL3	CCL4_6hr_Middle	6hr_Middle
hsa-miR-340-5p	ACSL3	CMA_6hr_Low	6hr_Low
hsa-miR-340-5p	ACSL3	DSF_6hr_High	6hr_High
hsa-miR-340-5p	ACSL3	ETH_6hr_High	6hr_High
hsa-miR-340-5p	ACSL3	COL_24hr_High	24hr_High
hsa-miR-340-5p	ACSL3	ETH_24hr_High	24hr_High
hsa-miR-34a-5p	HNF4A	COL_9hr_High	9hr_High
hsa-miR-34a-5p	ACSL1	COL_9hr_High	9hr_High
hsa-miR-34a-5p	ACSL1	EE_24hr_Middle	24hr_Middle
hsa-miR-34a-5p	ACSL1	COL_24hr_High	24hr_High
hsa-miR-34a-5p	ACSL1	CMA_24hr_High	24hr_High
hsa-miR-34a-5p	ACSL1	EE_24hr_High	24hr_High
hsa-miR-34a-5p	ACSL1	ETH_24hr_High	24hr_High
hsa-miR-34b-5p	HNF4A	COL_9hr_High	9hr_High
hsa-miR-34b-5p	CAV1	DSF_24hr_Middle	24hr_Middle
hsa-miR-34b-5p	CAV1	DSF_24hr_Low	24hr_Low
hsa-miR-34b-5p	CAV1	CMA_24hr_High	24hr_High
hsa-miR-34b-5p	CAV1	DSF_24hr_High	24hr_High
hsa-miR-34c-5p	HNF4A	COL_9hr_High	9hr_High
hsa-miR-34c-5p	CAV1	DSF_24hr_Middle	24hr_Middle
hsa-miR-34c-5p	CAV1	DSF_24hr_Low	24hr_Low
hsa-miR-34c-5p	CAV1	CMA_24hr_High	24hr_High
hsa-miR-34c-5p	CAV1	DSF_24hr_High	24hr_High
hsa-miR-3605-3p	VIM	ADP_24hr_Middle	24hr_Middle
hsa-miR-3605-3p	VIM	DSF_24hr_High	24hr_High
hsa-miR-3605-3p	VIM	ETH_24hr_High	24hr_High
hsa-miR-361-5p	ACLY	DSF_9hr_Middle	9hr_Middle
hsa-miR-361-5p	ACLY	DSF_9hr_Low	9hr_Low
hsa-miR-361-5p	ACLY	DSF_9hr_High	9hr_High
hsa-miR-361-5p	ACLY	PAN_9hr_High	9hr_High
hsa-miR-361-5p	ACLY	CMA_6hr_Middle	6hr_Middle
hsa-miR-361-5p	ACLY	EE_6hr_Middle	6hr_Middle
hsa-miR-361-5p	ACLY	CMA_6hr_High	6hr_High
hsa-miR-361-5p	ACLY	DSF_6hr_High	6hr_High
hsa-miR-361-5p	ACLY	EE_6hr_High	6hr_High
hsa-miR-361-5p	ACLY	TC_6hr_High	6hr_High
hsa-miR-361-5p	ACLY	DSF_3hr_High	3hr_High
hsa-miR-361-5p	ACLY	MP_3hr_High	3hr_High
hsa-miR-361-5p	ACLY	DSF_24hr_Middle	24hr_Middle
hsa-miR-361-5p	ACLY	EE_24hr_Middle	24hr_Middle
hsa-miR-361-5p	ACLY	PAN_24hr_Middle	24hr_Middle
hsa-miR-361-5p	ACLY	COL_24hr_High	24hr_High
hsa-miR-361-5p	ACLY	DSF_24hr_High	24hr_High
hsa-miR-361-5p	ACLY	EE_24hr_High	24hr_High
hsa-miR-361-5p	ACLY	MP_24hr_High	24hr_High
hsa-miR-361-5p	ACLY	PAN_24hr_High	24hr_High
hsa-miR-373-3p	INSIG2	PAN_9hr_High	9hr_High
hsa-miR-373-3p	INSIG2	TC_9hr_High	9hr_High
hsa-miR-373-3p	INSIG2	PAN_6hr_High	6hr_High
hsa-miR-373-3p	INSIG2	PAN_3hr_High	3hr_High
hsa-miR-373-3p	INSIG2	COL_24hr_High	24hr_High
hsa-miR-373-3p	INSIG2	PAN_24hr_High	24hr_High
hsa-miR-374b-5p	IRS2	AMT_24hr_Middle	24hr_Middle
hsa-miR-374b-5p	IRS2	EE_24hr_High	24hr_High
hsa-miR-375	ACSL3	ADP_9hr_Middle	9hr_Middle
hsa-miR-375	ACSL3	DSF_9hr_Middle	9hr_Middle
hsa-miR-375	ACSL3	DSF_9hr_Low	9hr_Low
hsa-miR-375	ACSL3	DSF_9hr_High	9hr_High
hsa-miR-375	INSIG2	PAN_9hr_High	9hr_High
hsa-miR-375	INSIG2	TC_9hr_High	9hr_High
hsa-miR-375	ACSL3	CCL4_6hr_Middle	6hr_Middle
hsa-miR-375	ACSL3	CMA_6hr_Low	6hr_Low
hsa-miR-375	ACSL3	DSF_6hr_High	6hr_High
hsa-miR-375	ACSL3	ETH_6hr_High	6hr_High
hsa-miR-375	INSIG2	PAN_6hr_High	6hr_High
hsa-miR-375	INSIG2	PAN_3hr_High	3hr_High
hsa-miR-375	ACSL3	COL_24hr_High	24hr_High
hsa-miR-375	ACSL3	ETH_24hr_High	24hr_High
hsa-miR-375	INSIG2	COL_24hr_High	24hr_High
hsa-miR-375	INSIG2	PAN_24hr_High	24hr_High
hsa-miR-378a-3p	SREBF1	COL_9hr_Middle	9hr_Middle
hsa-miR-378a-3p	SREBF1	COL_9hr_High	9hr_High
hsa-miR-378a-3p	SREBF1	MP_9hr_High	9hr_High
hsa-miR-378a-3p	SREBF1	COL_6hr_Middle	6hr_Middle
hsa-miR-378a-3p	SREBF1	DSF_6hr_Middle	6hr_Middle
hsa-miR-378a-3p	SREBF1	DSF_6hr_Low	6hr_Low
hsa-miR-378a-3p	SREBF1	COL_6hr_High	6hr_High
hsa-miR-378a-3p	SREBF1	DSF_6hr_High	6hr_High
hsa-miR-378a-3p	SREBF1	EE_6hr_High	6hr_High
hsa-miR-378a-3p	SREBF1	MP_6hr_High	6hr_High
hsa-miR-378a-3p	SREBF1	PAN_6hr_High	6hr_High
hsa-miR-378a-3p	SREBF1	COL_3hr_High	3hr_High
hsa-miR-378a-3p	SREBF1	ADP_24hr_Middle	24hr_Middle
hsa-miR-378a-3p	SREBF1	COL_24hr_Middle	24hr_Middle
hsa-miR-378a-3p	SREBF1	COL_24hr_High	24hr_High
hsa-miR-378a-3p	SREBF1	ETH_24hr_High	24hr_High
hsa-miR-378a-3p	SREBF1	MP_24hr_High	24hr_High
hsa-miR-378a-3p	SREBF1	PAN_24hr_High	24hr_High
hsa-miR-423-3p	FADS2	CMA_9hr_Middle	9hr_Middle
hsa-miR-423-3p	FADS2	COL_9hr_High	9hr_High
hsa-miR-423-3p	FADS2	CMA_9hr_High	9hr_High
hsa-miR-423-3p	FADS2	DSF_9hr_High	9hr_High
hsa-miR-423-3p	FADS2	ETH_9hr_High	9hr_High
hsa-miR-423-3p	FADS2	MP_9hr_High	9hr_High
hsa-miR-423-3p	FADS2	EE_6hr_Middle	6hr_Middle
hsa-miR-423-3p	FADS2	CMA_6hr_High	6hr_High
hsa-miR-423-3p	FADS2	ADP_24hr_Middle	24hr_Middle
hsa-miR-423-3p	FADS2	DSF_24hr_Middle	24hr_Middle
hsa-miR-423-3p	FADS2	EE_24hr_Middle	24hr_Middle
hsa-miR-423-3p	FADS2	COL_24hr_High	24hr_High
hsa-miR-423-3p	FADS2	CMA_24hr_High	24hr_High
hsa-miR-423-3p	FADS2	DIL_24hr_High	24hr_High
hsa-miR-423-3p	FADS2	DSF_24hr_High	24hr_High
hsa-miR-423-3p	FADS2	ETN_24hr_High	24hr_High
hsa-miR-423-3p	FADS2	EE_24hr_High	24hr_High
hsa-miR-423-3p	FADS2	PAN_24hr_High	24hr_High
hsa-miR-449a	HNF4A	COL_9hr_High	9hr_High
hsa-miR-455-3p	DYNC1H1	LS_9hr_High	9hr_High
hsa-miR-484	ACLY	DSF_9hr_Middle	9hr_Middle
hsa-miR-484	SREBF1	COL_9hr_Middle	9hr_Middle
hsa-miR-484	ACLY	DSF_9hr_Low	9hr_Low
hsa-miR-484	ACLY	DSF_9hr_High	9hr_High
hsa-miR-484	ACLY	PAN_9hr_High	9hr_High
hsa-miR-484	SREBF1	COL_9hr_High	9hr_High
hsa-miR-484	SREBF1	MP_9hr_High	9hr_High
hsa-miR-484	ACLY	CMA_6hr_Middle	6hr_Middle
hsa-miR-484	ACLY	EE_6hr_Middle	6hr_Middle
hsa-miR-484	SREBF1	COL_6hr_Middle	6hr_Middle
hsa-miR-484	SREBF1	DSF_6hr_Middle	6hr_Middle
hsa-miR-484	SREBF1	DSF_6hr_Low	6hr_Low
hsa-miR-484	ACLY	CMA_6hr_High	6hr_High
hsa-miR-484	ACLY	DSF_6hr_High	6hr_High
hsa-miR-484	ACLY	EE_6hr_High	6hr_High
hsa-miR-484	ACLY	TC_6hr_High	6hr_High
hsa-miR-484	SREBF1	COL_6hr_High	6hr_High
hsa-miR-484	SREBF1	DSF_6hr_High	6hr_High
hsa-miR-484	SREBF1	EE_6hr_High	6hr_High
hsa-miR-484	SREBF1	MP_6hr_High	6hr_High
hsa-miR-484	SREBF1	PAN_6hr_High	6hr_High
hsa-miR-484	ACLY	DSF_3hr_High	3hr_High
hsa-miR-484	ACLY	MP_3hr_High	3hr_High
hsa-miR-484	SREBF1	COL_3hr_High	3hr_High
hsa-miR-484	IRS2	AMT_24hr_Middle	24hr_Middle
hsa-miR-484	ACLY	DSF_24hr_Middle	24hr_Middle
hsa-miR-484	ACLY	EE_24hr_Middle	24hr_Middle
hsa-miR-484	ACLY	PAN_24hr_Middle	24hr_Middle
hsa-miR-484	SREBF1	ADP_24hr_Middle	24hr_Middle
hsa-miR-484	SREBF1	COL_24hr_Middle	24hr_Middle
hsa-miR-484	IRS2	EE_24hr_High	24hr_High
hsa-miR-484	FLOT1	ETH_24hr_High	24hr_High
hsa-miR-484	ACLY	COL_24hr_High	24hr_High
hsa-miR-484	ACLY	DSF_24hr_High	24hr_High
hsa-miR-484	ACLY	EE_24hr_High	24hr_High
hsa-miR-484	ACLY	MP_24hr_High	24hr_High
hsa-miR-484	ACLY	PAN_24hr_High	24hr_High
hsa-miR-484	SREBF1	COL_24hr_High	24hr_High
hsa-miR-484	SREBF1	ETH_24hr_High	24hr_High
hsa-miR-484	SREBF1	MP_24hr_High	24hr_High
hsa-miR-484	SREBF1	PAN_24hr_High	24hr_High
hsa-miR-500a-3p	FADS2	CMA_9hr_Middle	9hr_Middle
hsa-miR-500a-3p	FADS2	COL_9hr_High	9hr_High
hsa-miR-500a-3p	FADS2	CMA_9hr_High	9hr_High
hsa-miR-500a-3p	FADS2	DSF_9hr_High	9hr_High
hsa-miR-500a-3p	FADS2	ETH_9hr_High	9hr_High
hsa-miR-500a-3p	FADS2	MP_9hr_High	9hr_High
hsa-miR-500a-3p	FADS2	EE_6hr_Middle	6hr_Middle
hsa-miR-500a-3p	FADS2	CMA_6hr_High	6hr_High
hsa-miR-500a-3p	FADS2	ADP_24hr_Middle	24hr_Middle
hsa-miR-500a-3p	FADS2	DSF_24hr_Middle	24hr_Middle
hsa-miR-500a-3p	FADS2	EE_24hr_Middle	24hr_Middle
hsa-miR-500a-3p	FADS2	COL_24hr_High	24hr_High
hsa-miR-500a-3p	FADS2	CMA_24hr_High	24hr_High
hsa-miR-500a-3p	FADS2	DIL_24hr_High	24hr_High
hsa-miR-500a-3p	FADS2	DSF_24hr_High	24hr_High
hsa-miR-500a-3p	FADS2	ETN_24hr_High	24hr_High
hsa-miR-500a-3p	FADS2	EE_24hr_High	24hr_High
hsa-miR-500a-3p	FADS2	PAN_24hr_High	24hr_High
hsa-miR-519d-3p	PPARA	COL_9hr_High	9hr_High
hsa-miR-519d-3p	PPARA	PAN_3hr_Middle	3hr_Middle
hsa-miR-519d-3p	PPARA	PAN_3hr_High	3hr_High
hsa-miR-613	NR1H3	COL_6hr_High	6hr_High
hsa-miR-613	NR1H3	ETH_6hr_High	6hr_High
hsa-miR-613	NR1H3	ETH_24hr_High	24hr_High
hsa-miR-615-3p	DYNC1H1	LS_9hr_High	9hr_High
hsa-miR-615-3p	NR1I2	PAN_3hr_Middle	3hr_Middle
hsa-miR-615-3p	NR1I2	PAN_3hr_High	3hr_High
hsa-miR-615-3p	VIM	ADP_24hr_Middle	24hr_Middle
hsa-miR-615-3p	VIM	DSF_24hr_High	24hr_High
hsa-miR-615-3p	VIM	ETH_24hr_High	24hr_High
hsa-miR-625-5p	AHR	CMA_6hr_High	6hr_High
hsa-miR-625-5p	AHR	CMA_24hr_High	24hr_High
hsa-miR-629-5p	HNF4A	COL_9hr_High	9hr_High
hsa-miR-744-5p	CEBPA	CMA_9hr_Middle	9hr_Middle
hsa-miR-744-5p	SREBF1	COL_9hr_Middle	9hr_Middle
hsa-miR-744-5p	CEBPA	COL_9hr_High	9hr_High
hsa-miR-744-5p	CEBPA	CMA_9hr_High	9hr_High
hsa-miR-744-5p	LDLR	MP_9hr_High	9hr_High
hsa-miR-744-5p	SREBF1	COL_9hr_High	9hr_High
hsa-miR-744-5p	SREBF1	MP_9hr_High	9hr_High
hsa-miR-744-5p	TSC2	COL_9hr_High	9hr_High
hsa-miR-744-5p	SREBF1	COL_6hr_Middle	6hr_Middle
hsa-miR-744-5p	SREBF1	DSF_6hr_Middle	6hr_Middle
hsa-miR-744-5p	CEBPA	ETH_6hr_Low	6hr_Low
hsa-miR-744-5p	SREBF1	DSF_6hr_Low	6hr_Low
hsa-miR-744-5p	CEBPA	ETH_6hr_High	6hr_High
hsa-miR-744-5p	CEBPA	PAN_6hr_High	6hr_High
hsa-miR-744-5p	SREBF1	COL_6hr_High	6hr_High
hsa-miR-744-5p	SREBF1	DSF_6hr_High	6hr_High
hsa-miR-744-5p	SREBF1	EE_6hr_High	6hr_High
hsa-miR-744-5p	SREBF1	MP_6hr_High	6hr_High
hsa-miR-744-5p	SREBF1	PAN_6hr_High	6hr_High
hsa-miR-744-5p	TSC2	COL_6hr_High	6hr_High
hsa-miR-744-5p	LDLR	ETN_3hr_Low	3hr_Low
hsa-miR-744-5p	CEBPA	MP_3hr_High	3hr_High
hsa-miR-744-5p	LDLR	PAN_3hr_High	3hr_High
hsa-miR-744-5p	SREBF1	COL_3hr_High	3hr_High
hsa-miR-744-5p	AGPAT2	PAN_3hr_High	3hr_High
hsa-miR-744-5p	SREBF1	ADP_24hr_Middle	24hr_Middle
hsa-miR-744-5p	SREBF1	COL_24hr_Middle	24hr_Middle
hsa-miR-744-5p	CEBPA	COL_24hr_High	24hr_High
hsa-miR-744-5p	CEBPA	ETH_24hr_High	24hr_High
hsa-miR-744-5p	LDLR	COL_24hr_High	24hr_High
hsa-miR-744-5p	SREBF1	COL_24hr_High	24hr_High
hsa-miR-744-5p	SREBF1	ETH_24hr_High	24hr_High
hsa-miR-744-5p	SREBF1	MP_24hr_High	24hr_High
hsa-miR-744-5p	SREBF1	PAN_24hr_High	24hr_High
hsa-miR-744-5p	AGPAT2	ETH_24hr_High	24hr_High
hsa-miR-7-5p	MAPK9	ETH_9hr_Middle	9hr_Middle
hsa-miR-7-5p	SOCS2	PAN_9hr_Middle	9hr_Middle
hsa-miR-7-5p	MGLL	ETH_9hr_Middle	9hr_Middle
hsa-miR-7-5p	MAPK9	ETH_9hr_High	9hr_High
hsa-miR-7-5p	MGLL	ETH_9hr_High	9hr_High
hsa-miR-7-5p	IRS1	COL_6hr_High	6hr_High
hsa-miR-7-5p	SOCS2	DSF_6hr_High	6hr_High
hsa-miR-7-5p	SOCS2	PAN_6hr_High	6hr_High
hsa-miR-7-5p	MGLL	MP_6hr_High	6hr_High
hsa-miR-7-5p	MGLL	PAN_3hr_Middle	3hr_Middle
hsa-miR-7-5p	IRS1	PAN_3hr_High	3hr_High
hsa-miR-7-5p	MGLL	DSF_3hr_High	3hr_High
hsa-miR-7-5p	MGLL	PAN_3hr_High	3hr_High
hsa-miR-7-5p	IRS2	AMT_24hr_Middle	24hr_Middle
hsa-miR-7-5p	CAV1	DSF_24hr_Middle	24hr_Middle
hsa-miR-7-5p	MGLL	PAN_24hr_Middle	24hr_Middle
hsa-miR-7-5p	CAV1	DSF_24hr_Low	24hr_Low
hsa-miR-7-5p	IRS2	EE_24hr_High	24hr_High
hsa-miR-7-5p	MAPK9	ETH_24hr_High	24hr_High
hsa-miR-7-5p	SOCS2	COL_24hr_High	24hr_High
hsa-miR-7-5p	CAV1	CMA_24hr_High	24hr_High
hsa-miR-7-5p	CAV1	DSF_24hr_High	24hr_High
hsa-miR-7-5p	MGLL	PAN_24hr_High	24hr_High
hsa-miR-765	HNF4A	COL_9hr_High	9hr_High
hsa-miR-766-3p	HNF4A	COL_9hr_High	9hr_High
hsa-miR-769-3p	ACLY	DSF_9hr_Middle	9hr_Middle
hsa-miR-769-3p	ACLY	DSF_9hr_Low	9hr_Low
hsa-miR-769-3p	ACLY	DSF_9hr_High	9hr_High
hsa-miR-769-3p	ACLY	PAN_9hr_High	9hr_High
hsa-miR-769-3p	ACLY	CMA_6hr_Middle	6hr_Middle
hsa-miR-769-3p	ACLY	EE_6hr_Middle	6hr_Middle
hsa-miR-769-3p	ACLY	CMA_6hr_High	6hr_High
hsa-miR-769-3p	ACLY	DSF_6hr_High	6hr_High
hsa-miR-769-3p	ACLY	EE_6hr_High	6hr_High
hsa-miR-769-3p	ACLY	TC_6hr_High	6hr_High
hsa-miR-769-3p	ACLY	DSF_3hr_High	3hr_High
hsa-miR-769-3p	ACLY	MP_3hr_High	3hr_High
hsa-miR-769-3p	ACLY	DSF_24hr_Middle	24hr_Middle
hsa-miR-769-3p	ACLY	EE_24hr_Middle	24hr_Middle
hsa-miR-769-3p	ACLY	PAN_24hr_Middle	24hr_Middle
hsa-miR-769-3p	ANXA2	ADP_24hr_Middle	24hr_Middle
hsa-miR-769-3p	ANXA2	IMI_24hr_Middle	24hr_Middle
hsa-miR-769-3p	ACLY	COL_24hr_High	24hr_High
hsa-miR-769-3p	ACLY	DSF_24hr_High	24hr_High
hsa-miR-769-3p	ACLY	EE_24hr_High	24hr_High
hsa-miR-769-3p	ACLY	MP_24hr_High	24hr_High
hsa-miR-769-3p	ACLY	PAN_24hr_High	24hr_High
hsa-miR-769-3p	ANXA2	IMI_24hr_High	24hr_High
hsa-miR-769-5p	GOT1	PAN_6hr_High	6hr_High
hsa-miR-769-5p	GOT1	DIL_24hr_High	24hr_High
hsa-miR-877-3p	ACLY	DSF_9hr_Middle	9hr_Middle
hsa-miR-877-3p	ACLY	DSF_9hr_Low	9hr_Low
hsa-miR-877-3p	ACLY	DSF_9hr_High	9hr_High
hsa-miR-877-3p	ACLY	PAN_9hr_High	9hr_High
hsa-miR-877-3p	ACLY	CMA_6hr_Middle	6hr_Middle
hsa-miR-877-3p	ACLY	EE_6hr_Middle	6hr_Middle
hsa-miR-877-3p	ACLY	CMA_6hr_High	6hr_High
hsa-miR-877-3p	ACLY	DSF_6hr_High	6hr_High
hsa-miR-877-3p	ACLY	EE_6hr_High	6hr_High
hsa-miR-877-3p	ACLY	TC_6hr_High	6hr_High
hsa-miR-877-3p	ACLY	DSF_3hr_High	3hr_High
hsa-miR-877-3p	ACLY	MP_3hr_High	3hr_High
hsa-miR-877-3p	ACLY	DSF_24hr_Middle	24hr_Middle
hsa-miR-877-3p	ACLY	EE_24hr_Middle	24hr_Middle
hsa-miR-877-3p	ACLY	PAN_24hr_Middle	24hr_Middle
hsa-miR-877-3p	ACLY	COL_24hr_High	24hr_High
hsa-miR-877-3p	ACLY	DSF_24hr_High	24hr_High
hsa-miR-877-3p	ACLY	EE_24hr_High	24hr_High
hsa-miR-877-3p	ACLY	MP_24hr_High	24hr_High
hsa-miR-877-3p	ACLY	PAN_24hr_High	24hr_High
hsa-miR-92a-3p	MAPK9	ETH_9hr_Middle	9hr_Middle
hsa-miR-92a-3p	ACLY	DSF_9hr_Middle	9hr_Middle
hsa-miR-92a-3p	ACLY	DSF_9hr_Low	9hr_Low
hsa-miR-92a-3p	MAPK9	ETH_9hr_High	9hr_High
hsa-miR-92a-3p	DYNC1H1	LS_9hr_High	9hr_High
hsa-miR-92a-3p	LDLR	MP_9hr_High	9hr_High
hsa-miR-92a-3p	ACLY	DSF_9hr_High	9hr_High
hsa-miR-92a-3p	ACLY	PAN_9hr_High	9hr_High
hsa-miR-92a-3p	ACLY	CMA_6hr_Middle	6hr_Middle
hsa-miR-92a-3p	ACLY	EE_6hr_Middle	6hr_Middle
hsa-miR-92a-3p	ACLY	CMA_6hr_High	6hr_High
hsa-miR-92a-3p	ACLY	DSF_6hr_High	6hr_High
hsa-miR-92a-3p	ACLY	EE_6hr_High	6hr_High
hsa-miR-92a-3p	ACLY	TC_6hr_High	6hr_High
hsa-miR-92a-3p	LDLR	ETN_3hr_Low	3hr_Low
hsa-miR-92a-3p	LDLR	PAN_3hr_High	3hr_High
hsa-miR-92a-3p	ACLY	DSF_3hr_High	3hr_High
hsa-miR-92a-3p	ACLY	MP_3hr_High	3hr_High
hsa-miR-92a-3p	ACLY	DSF_24hr_Middle	24hr_Middle
hsa-miR-92a-3p	ACLY	EE_24hr_Middle	24hr_Middle
hsa-miR-92a-3p	ACLY	PAN_24hr_Middle	24hr_Middle
hsa-miR-92a-3p	MAPK9	ETH_24hr_High	24hr_High
hsa-miR-92a-3p	LDLR	COL_24hr_High	24hr_High
hsa-miR-92a-3p	ACLY	COL_24hr_High	24hr_High
hsa-miR-92a-3p	ACLY	DSF_24hr_High	24hr_High
hsa-miR-92a-3p	ACLY	EE_24hr_High	24hr_High
hsa-miR-92a-3p	ACLY	MP_24hr_High	24hr_High
hsa-miR-92a-3p	ACLY	PAN_24hr_High	24hr_High
hsa-miR-92b-3p	LDLR	MP_9hr_High	9hr_High
hsa-miR-92b-3p	LDLR	ETN_3hr_Low	3hr_Low
hsa-miR-92b-3p	LDLR	PAN_3hr_High	3hr_High
hsa-miR-92b-3p	LDLR	COL_24hr_High	24hr_High
hsa-miR-93-3p	ACLY	DSF_9hr_Middle	9hr_Middle
hsa-miR-93-3p	SREBF1	COL_9hr_Middle	9hr_Middle
hsa-miR-93-3p	ACLY	DSF_9hr_Low	9hr_Low
hsa-miR-93-3p	ACSL1	COL_9hr_High	9hr_High
hsa-miR-93-3p	ACLY	DSF_9hr_High	9hr_High
hsa-miR-93-3p	ACLY	PAN_9hr_High	9hr_High
hsa-miR-93-3p	SREBF1	COL_9hr_High	9hr_High
hsa-miR-93-3p	SREBF1	MP_9hr_High	9hr_High
hsa-miR-93-3p	ACLY	CMA_6hr_Middle	6hr_Middle
hsa-miR-93-3p	ACLY	EE_6hr_Middle	6hr_Middle
hsa-miR-93-3p	SREBF1	COL_6hr_Middle	6hr_Middle
hsa-miR-93-3p	SREBF1	DSF_6hr_Middle	6hr_Middle
hsa-miR-93-3p	SREBF1	DSF_6hr_Low	6hr_Low
hsa-miR-93-3p	ACLY	CMA_6hr_High	6hr_High
hsa-miR-93-3p	ACLY	DSF_6hr_High	6hr_High
hsa-miR-93-3p	ACLY	EE_6hr_High	6hr_High
hsa-miR-93-3p	ACLY	TC_6hr_High	6hr_High
hsa-miR-93-3p	SREBF1	COL_6hr_High	6hr_High
hsa-miR-93-3p	SREBF1	DSF_6hr_High	6hr_High
hsa-miR-93-3p	SREBF1	EE_6hr_High	6hr_High
hsa-miR-93-3p	SREBF1	MP_6hr_High	6hr_High
hsa-miR-93-3p	SREBF1	PAN_6hr_High	6hr_High
hsa-miR-93-3p	ACLY	DSF_3hr_High	3hr_High
hsa-miR-93-3p	ACLY	MP_3hr_High	3hr_High
hsa-miR-93-3p	SREBF1	COL_3hr_High	3hr_High
hsa-miR-93-3p	ACSL1	EE_24hr_Middle	24hr_Middle
hsa-miR-93-3p	ACLY	DSF_24hr_Middle	24hr_Middle
hsa-miR-93-3p	ACLY	EE_24hr_Middle	24hr_Middle
hsa-miR-93-3p	ACLY	PAN_24hr_Middle	24hr_Middle
hsa-miR-93-3p	SREBF1	ADP_24hr_Middle	24hr_Middle
hsa-miR-93-3p	SREBF1	COL_24hr_Middle	24hr_Middle
hsa-miR-93-3p	GLUD1	CMA_24hr_High	24hr_High
hsa-miR-93-3p	ACSL1	COL_24hr_High	24hr_High
hsa-miR-93-3p	ACSL1	CMA_24hr_High	24hr_High
hsa-miR-93-3p	ACSL1	EE_24hr_High	24hr_High
hsa-miR-93-3p	ACSL1	ETH_24hr_High	24hr_High
hsa-miR-93-3p	ACLY	COL_24hr_High	24hr_High
hsa-miR-93-3p	ACLY	DSF_24hr_High	24hr_High
hsa-miR-93-3p	ACLY	EE_24hr_High	24hr_High
hsa-miR-93-3p	ACLY	MP_24hr_High	24hr_High
hsa-miR-93-3p	ACLY	PAN_24hr_High	24hr_High
hsa-miR-93-3p	SREBF1	COL_24hr_High	24hr_High
hsa-miR-93-3p	SREBF1	ETH_24hr_High	24hr_High
hsa-miR-93-3p	SREBF1	MP_24hr_High	24hr_High
hsa-miR-93-3p	SREBF1	PAN_24hr_High	24hr_High
hsa-miR-93-5p	MAPK9	ETH_9hr_Middle	9hr_Middle
hsa-miR-93-5p	CAV2	ADP_9hr_Middle	9hr_Middle
hsa-miR-93-5p	CAV2	DSF_9hr_Middle	9hr_Middle
hsa-miR-93-5p	CAV2	ETH_9hr_Middle	9hr_Middle
hsa-miR-93-5p	CAV2	DSF_9hr_Low	9hr_Low
hsa-miR-93-5p	MAPK9	ETH_9hr_High	9hr_High
hsa-miR-93-5p	CAV2	CMA_9hr_High	9hr_High
hsa-miR-93-5p	CAV2	DSF_9hr_High	9hr_High
hsa-miR-93-5p	CAV2	ETH_9hr_High	9hr_High
hsa-miR-93-5p	LDLR	MP_9hr_High	9hr_High
hsa-miR-93-5p	CAV2	CCL4_6hr_Middle	6hr_Middle
hsa-miR-93-5p	CAV2	ETH_6hr_Middle	6hr_Middle
hsa-miR-93-5p	CAV2	ETH_6hr_High	6hr_High
hsa-miR-93-5p	LDLR	ETN_3hr_Low	3hr_Low
hsa-miR-93-5p	LDLR	PAN_3hr_High	3hr_High
hsa-miR-93-5p	MAPK9	ETH_24hr_High	24hr_High
hsa-miR-93-5p	LDLR	COL_24hr_High	24hr_High
hsa-miR-9-5p	FOXO1	COL_9hr_High	9hr_High
hsa-miR-9-5p	FOXO1	ETH_24hr_Middle	24hr_Middle
hsa-miR-9-5p	VIM	ADP_24hr_Middle	24hr_Middle
hsa-miR-9-5p	VIM	DSF_24hr_High	24hr_High
hsa-miR-9-5p	VIM	ETH_24hr_High	24hr_High
hsa-miR-96-5p	FOXO1	COL_9hr_High	9hr_High
hsa-miR-96-5p	DYNC1H1	LS_9hr_High	9hr_High
hsa-miR-96-5p	FOXO1	ETH_24hr_Middle	24hr_Middle
hsa-miR-98-5p	PRKAA2	ETH_9hr_Middle	9hr_Middle
hsa-miR-98-5p	PRKAA2	ETH_9hr_Low	9hr_Low
hsa-miR-98-5p	FOXO1	COL_9hr_High	9hr_High
hsa-miR-98-5p	PRKAA2	COL_9hr_High	9hr_High
hsa-miR-98-5p	PRKAA2	ETH_9hr_High	9hr_High
hsa-miR-98-5p	PRKAA2	ETH_6hr_Low	6hr_Low
hsa-miR-98-5p	AHR	CMA_6hr_High	6hr_High
hsa-miR-98-5p	FOXO1	ETH_24hr_Middle	24hr_Middle
hsa-miR-98-5p	IRS2	AMT_24hr_Middle	24hr_Middle
hsa-miR-98-5p	IRS2	EE_24hr_High	24hr_High
hsa-miR-98-5p	PRKAA2	ETH_24hr_High	24hr_High
hsa-miR-98-5p	AHR	CMA_24hr_High	24hr_High
hsa-miR-99a-5p	GLUD1	CMA_24hr_High	24hr_High

## Sheet: singleup
Supplementary Table S3
miRNAs	Genes	drugs	time/dose condition
hsa-let-7a-5p	NR1I2	DSF_9hr_Middle	9hr_Middle
hsa-let-7a-5p	NR1I2	DSF_9hr_Low	9hr_Low
hsa-let-7a-5p	NR1I2	DSF_9hr_High	9hr_High
hsa-let-7a-5p	NR1I2	TC_9hr_High	9hr_High
hsa-let-7a-5p	NR1I2	DSF_6hr_Middle	6hr_Middle
hsa-let-7a-5p	NFKB1	COL_6hr_High	6hr_High
hsa-let-7a-5p	NR1I2	DSF_6hr_High	6hr_High
hsa-let-7a-5p	NR1I2	ETH_6hr_High	6hr_High
hsa-let-7a-5p	NR1I2	VA_6hr_High	6hr_High
hsa-let-7a-5p	NFKB1	PAN_3hr_Middle	3hr_Middle
hsa-let-7a-5p	NR1I2	ETH_3hr_Middle	3hr_Middle
hsa-let-7a-5p	IL6	PAN_3hr_High	3hr_High
hsa-let-7a-5p	NFKB1	PAN_3hr_High	3hr_High
hsa-let-7a-5p	NR1I2	ETH_3hr_High	3hr_High
hsa-let-7b-5p	LDLR	EE_9hr_Low	9hr_Low
hsa-let-7b-5p	IRS2	TC_9hr_High	9hr_High
hsa-let-7b-5p	DYNC1H1	COL_9hr_High	9hr_High
hsa-let-7b-5p	LDLR	EE_9hr_High	9hr_High
hsa-let-7b-5p	LDLR	EE_6hr_Middle	6hr_Middle
hsa-let-7b-5p	IRS2	COL_6hr_High	6hr_High
hsa-let-7b-5p	IRS2	ETH_6hr_High	6hr_High
hsa-let-7b-5p	DYNC1H1	LS_6hr_High	6hr_High
hsa-let-7b-5p	LDLR	EE_6hr_High	6hr_High
hsa-let-7b-5p	LDLR	EE_3hr_Middle	3hr_Middle
hsa-let-7b-5p	LDLR	EE_3hr_Low	3hr_Low
hsa-let-7b-5p	IRS2	ETH_3hr_High	3hr_High
hsa-let-7b-5p	LDLR	EE_3hr_High	3hr_High
hsa-let-7b-5p	LDLR	EE_24hr_Middle	24hr_Middle
hsa-let-7b-5p	MAPK1	EE_24hr_High	24hr_High
hsa-let-7b-5p	LDLR	EE_24hr_High	24hr_High
hsa-let-7e-5p	STAT3	COL_9hr_Middle	9hr_Middle
hsa-let-7e-5p	IRS2	TC_9hr_High	9hr_High
hsa-let-7e-5p	STAT3	PAN_6hr_Middle	6hr_Middle
hsa-let-7e-5p	STAT3	PAN_6hr_Low	6hr_Low
hsa-let-7e-5p	IRS2	COL_6hr_High	6hr_High
hsa-let-7e-5p	IRS2	ETH_6hr_High	6hr_High
hsa-let-7e-5p	STAT3	COL_6hr_High	6hr_High
hsa-let-7e-5p	STAT3	DSF_6hr_High	6hr_High
hsa-let-7e-5p	STAT3	PAN_6hr_High	6hr_High
hsa-let-7e-5p	STAT3	DIL_3hr_Middle	3hr_Middle
hsa-let-7e-5p	STAT3	DIL_3hr_Low	3hr_Low
hsa-let-7e-5p	IRS2	ETH_3hr_High	3hr_High
hsa-let-7e-5p	STAT3	DIL_3hr_High	3hr_High
hsa-let-7e-5p	STAT3	PAN_3hr_High	3hr_High
hsa-let-7e-5p	STAT3	DSF_24hr_Middle	24hr_Middle
hsa-let-7e-5p	STAT3	DSF_24hr_Low	24hr_Low
hsa-miR-1	ANGPTL4	ETN_9hr_Middle	9hr_Middle
hsa-miR-1	ANGPTL4	ETN_9hr_Low	9hr_Low
hsa-miR-1	ANXA2	COL_9hr_High	9hr_High
hsa-miR-1	PPARG	ETH_9hr_High	9hr_High
hsa-miR-1	NR5A2	ETH_6hr_Middle	6hr_Middle
hsa-miR-1	PPARG	ETH_6hr_Middle	6hr_Middle
hsa-miR-1	PPARG	MP_6hr_Middle	6hr_Middle
hsa-miR-1	ANXA2	COL_6hr_High	6hr_High
hsa-miR-1	PPARG	ETH_6hr_High	6hr_High
hsa-miR-1	IL6	PAN_3hr_High	3hr_High
hsa-miR-1	PPARG	ETH_3hr_High	3hr_High
hsa-miR-1	CEBPA	PAN_24hr_Middle	24hr_Middle
hsa-miR-1	ANGPTL4	PAN_24hr_Middle	24hr_Middle
hsa-miR-1	ANGPTL4	PAN_24hr_High	24hr_High
hsa-miR-1	ANXA2	COL_24hr_High	24hr_High
hsa-miR-100-5p	AGPAT3	COL_24hr_High	24hr_High
hsa-miR-100-5p	AGPAT3	PAN_24hr_High	24hr_High
hsa-miR-106a-5p	FAS	COL_9hr_High	9hr_High
hsa-miR-106b-3p	FOXO1	DSF_6hr_High	6hr_High
hsa-miR-106b-3p	FOXO1	ADP_3hr_Middle	3hr_Middle
hsa-miR-10a-3p	ACLY	DIL_3hr_Middle	3hr_Middle
hsa-miR-10a-5p	ERLIN1	ETH_24hr_High	24hr_High
hsa-miR-10b-5p	PPARA	DSF_9hr_Middle	9hr_Middle
hsa-miR-10b-5p	PPARA	TC_9hr_High	9hr_High
hsa-miR-10b-5p	PPARA	DSF_6hr_High	6hr_High
hsa-miR-10b-5p	ACLY	DIL_3hr_Middle	3hr_Middle
hsa-miR-10b-5p	PPARA	DSF_3hr_High	3hr_High
hsa-miR-10b-5p	PPARA	ETH_3hr_High	3hr_High
hsa-miR-10b-5p	PPARA	DSF_24hr_Middle	24hr_Middle
hsa-miR-10b-5p	ERLIN1	ETH_24hr_High	24hr_High
hsa-miR-10b-5p	PPARA	DSF_24hr_High	24hr_High
hsa-miR-122-5p	DYNC1H1	COL_9hr_High	9hr_High
hsa-miR-122-5p	DYNC1H1	LS_6hr_High	6hr_High
hsa-miR-1226-3p	CEBPA	PAN_24hr_Middle	24hr_Middle
hsa-miR-1229-3p	ACLY	DIL_3hr_Middle	3hr_Middle
hsa-miR-124-3p	ANGPTL4	ETN_9hr_Middle	9hr_Middle
hsa-miR-124-3p	VIM	COL_9hr_Middle	9hr_Middle
hsa-miR-124-3p	RAB32	COL_9hr_Middle	9hr_Middle
hsa-miR-124-3p	AHR	ADP_9hr_Middle	9hr_Middle
hsa-miR-124-3p	AHR	DIL_9hr_Middle	9hr_Middle
hsa-miR-124-3p	AHR	ETN_9hr_Middle	9hr_Middle
hsa-miR-124-3p	PPARA	DSF_9hr_Middle	9hr_Middle
hsa-miR-124-3p	ANGPTL4	ETN_9hr_Low	9hr_Low
hsa-miR-124-3p	LDLR	EE_9hr_Low	9hr_Low
hsa-miR-124-3p	VIM	COL_9hr_High	9hr_High
hsa-miR-124-3p	RAB32	COL_9hr_High	9hr_High
hsa-miR-124-3p	AHR	AMT_9hr_High	9hr_High
hsa-miR-124-3p	LDLR	EE_9hr_High	9hr_High
hsa-miR-124-3p	PPARA	TC_9hr_High	9hr_High
hsa-miR-124-3p	ANXA5	COL_9hr_High	9hr_High
hsa-miR-124-3p	AHR	HYZ_6hr_Middle	6hr_Middle
hsa-miR-124-3p	LDLR	EE_6hr_Middle	6hr_Middle
hsa-miR-124-3p	AHR	ADP_6hr_Low	6hr_Low
hsa-miR-124-3p	VIM	COL_6hr_High	6hr_High
hsa-miR-124-3p	RAB32	COL_6hr_High	6hr_High
hsa-miR-124-3p	AHR	DSF_6hr_High	6hr_High
hsa-miR-124-3p	AHR	HYZ_6hr_High	6hr_High
hsa-miR-124-3p	LDLR	EE_6hr_High	6hr_High
hsa-miR-124-3p	PPARA	DSF_6hr_High	6hr_High
hsa-miR-124-3p	ANXA5	COL_6hr_High	6hr_High
hsa-miR-124-3p	RAB32	PAN_3hr_Middle	3hr_Middle
hsa-miR-124-3p	AHR	ADP_3hr_Middle	3hr_Middle
hsa-miR-124-3p	LDLR	EE_3hr_Middle	3hr_Middle
hsa-miR-124-3p	AHR	ETN_3hr_Low	3hr_Low
hsa-miR-124-3p	LDLR	EE_3hr_Low	3hr_Low
hsa-miR-124-3p	IL6	PAN_3hr_High	3hr_High
hsa-miR-124-3p	RAB32	PAN_3hr_High	3hr_High
hsa-miR-124-3p	LDLR	EE_3hr_High	3hr_High
hsa-miR-124-3p	PPARA	DSF_3hr_High	3hr_High
hsa-miR-124-3p	PPARA	ETH_3hr_High	3hr_High
hsa-miR-124-3p	CEBPA	PAN_24hr_Middle	24hr_Middle
hsa-miR-124-3p	ANGPTL4	PAN_24hr_Middle	24hr_Middle
hsa-miR-124-3p	VIM	COL_24hr_Middle	24hr_Middle
hsa-miR-124-3p	LDLR	EE_24hr_Middle	24hr_Middle
hsa-miR-124-3p	PPARA	DSF_24hr_Middle	24hr_Middle
hsa-miR-124-3p	ANGPTL4	PAN_24hr_High	24hr_High
hsa-miR-124-3p	VIM	COL_24hr_High	24hr_High
hsa-miR-124-3p	AHR	VA_24hr_High	24hr_High
hsa-miR-124-3p	LDLR	EE_24hr_High	24hr_High
hsa-miR-124-3p	PPARA	DSF_24hr_High	24hr_High
hsa-miR-124-3p	ANXA5	COL_24hr_High	24hr_High
hsa-miR-124-3p	ANXA6	COL_24hr_High	24hr_High
hsa-miR-125b-5p	STAT3	COL_9hr_Middle	9hr_Middle
hsa-miR-125b-5p	AKT1	VA_9hr_High	9hr_High
hsa-miR-125b-5p	STAT3	PAN_6hr_Middle	6hr_Middle
hsa-miR-125b-5p	STAT3	PAN_6hr_Low	6hr_Low
hsa-miR-125b-5p	STAT3	COL_6hr_High	6hr_High
hsa-miR-125b-5p	STAT3	DSF_6hr_High	6hr_High
hsa-miR-125b-5p	STAT3	PAN_6hr_High	6hr_High
hsa-miR-125b-5p	AKT1	ETN_6hr_High	6hr_High
hsa-miR-125b-5p	STAT3	DIL_3hr_Middle	3hr_Middle
hsa-miR-125b-5p	ACLY	DIL_3hr_Middle	3hr_Middle
hsa-miR-125b-5p	STAT3	DIL_3hr_Low	3hr_Low
hsa-miR-125b-5p	STAT3	DIL_3hr_High	3hr_High
hsa-miR-125b-5p	STAT3	PAN_3hr_High	3hr_High
hsa-miR-125b-5p	CEBPA	PAN_24hr_Middle	24hr_Middle
hsa-miR-125b-5p	STAT3	DSF_24hr_Middle	24hr_Middle
hsa-miR-125b-5p	STAT3	DSF_24hr_Low	24hr_Low
hsa-miR-126-3p	IRS1	ETH_3hr_High	3hr_High
hsa-miR-128-3p	LDLR	EE_9hr_Low	9hr_Low
hsa-miR-128-3p	PRKAA1	MP_9hr_High	9hr_High
hsa-miR-128-3p	LDLR	EE_9hr_High	9hr_High
hsa-miR-128-3p	LDLR	EE_6hr_Middle	6hr_Middle
hsa-miR-128-3p	PRKAA1	COL_6hr_High	6hr_High
hsa-miR-128-3p	PRKAA1	PAN_6hr_High	6hr_High
hsa-miR-128-3p	LDLR	EE_6hr_High	6hr_High
hsa-miR-128-3p	LDLR	EE_3hr_Middle	3hr_Middle
hsa-miR-128-3p	LDLR	EE_3hr_Low	3hr_Low
hsa-miR-128-3p	LDLR	EE_3hr_High	3hr_High
hsa-miR-128-3p	LDLR	EE_24hr_Middle	24hr_Middle
hsa-miR-128-3p	LDLR	EE_24hr_High	24hr_High
hsa-miR-1301-3p	VIM	COL_9hr_Middle	9hr_Middle
hsa-miR-1301-3p	VIM	COL_9hr_High	9hr_High
hsa-miR-1301-3p	VIM	COL_6hr_High	6hr_High
hsa-miR-1301-3p	VIM	COL_24hr_Middle	24hr_Middle
hsa-miR-1301-3p	VIM	COL_24hr_High	24hr_High
hsa-miR-130a-3p	LDLR	EE_9hr_Low	9hr_Low
hsa-miR-130a-3p	LDLR	EE_9hr_High	9hr_High
hsa-miR-130a-3p	PPARG	ETH_9hr_High	9hr_High
hsa-miR-130a-3p	LDLR	EE_6hr_Middle	6hr_Middle
hsa-miR-130a-3p	PPARG	ETH_6hr_Middle	6hr_Middle
hsa-miR-130a-3p	PPARG	MP_6hr_Middle	6hr_Middle
hsa-miR-130a-3p	LDLR	EE_6hr_High	6hr_High
hsa-miR-130a-3p	PPARG	ETH_6hr_High	6hr_High
hsa-miR-130a-3p	LDLR	EE_3hr_Middle	3hr_Middle
hsa-miR-130a-3p	LDLR	EE_3hr_Low	3hr_Low
hsa-miR-130a-3p	LDLR	EE_3hr_High	3hr_High
hsa-miR-130a-3p	PPARG	ETH_3hr_High	3hr_High
hsa-miR-130a-3p	LDLR	EE_24hr_Middle	24hr_Middle
hsa-miR-130a-3p	LDLR	EE_24hr_High	24hr_High
hsa-miR-130b-3p	AHR	ADP_9hr_Middle	9hr_Middle
hsa-miR-130b-3p	AHR	DIL_9hr_Middle	9hr_Middle
hsa-miR-130b-3p	AHR	ETN_9hr_Middle	9hr_Middle
hsa-miR-130b-3p	LDLR	EE_9hr_Low	9hr_Low
hsa-miR-130b-3p	PRKAA1	MP_9hr_High	9hr_High
hsa-miR-130b-3p	AHR	AMT_9hr_High	9hr_High
hsa-miR-130b-3p	LDLR	EE_9hr_High	9hr_High
hsa-miR-130b-3p	PPARG	ETH_9hr_High	9hr_High
hsa-miR-130b-3p	AHR	HYZ_6hr_Middle	6hr_Middle
hsa-miR-130b-3p	LDLR	EE_6hr_Middle	6hr_Middle
hsa-miR-130b-3p	PPARG	ETH_6hr_Middle	6hr_Middle
hsa-miR-130b-3p	PPARG	MP_6hr_Middle	6hr_Middle
hsa-miR-130b-3p	AHR	ADP_6hr_Low	6hr_Low
hsa-miR-130b-3p	PRKAA1	COL_6hr_High	6hr_High
hsa-miR-130b-3p	PRKAA1	PAN_6hr_High	6hr_High
hsa-miR-130b-3p	AHR	DSF_6hr_High	6hr_High
hsa-miR-130b-3p	AHR	HYZ_6hr_High	6hr_High
hsa-miR-130b-3p	LDLR	EE_6hr_High	6hr_High
hsa-miR-130b-3p	PPARG	ETH_6hr_High	6hr_High
hsa-miR-130b-3p	AHR	ADP_3hr_Middle	3hr_Middle
hsa-miR-130b-3p	LDLR	EE_3hr_Middle	3hr_Middle
hsa-miR-130b-3p	AHR	ETN_3hr_Low	3hr_Low
hsa-miR-130b-3p	LDLR	EE_3hr_Low	3hr_Low
hsa-miR-130b-3p	LDLR	EE_3hr_High	3hr_High
hsa-miR-130b-3p	PPARG	ETH_3hr_High	3hr_High
hsa-miR-130b-3p	LDLR	EE_24hr_Middle	24hr_Middle
hsa-miR-130b-3p	AHR	VA_24hr_High	24hr_High
hsa-miR-130b-3p	LDLR	EE_24hr_High	24hr_High
hsa-miR-132-3p	ANXA2	COL_9hr_High	9hr_High
hsa-miR-132-3p	FOXO1	DSF_6hr_High	6hr_High
hsa-miR-132-3p	ANXA2	COL_6hr_High	6hr_High
hsa-miR-132-3p	FOXO1	ADP_3hr_Middle	3hr_Middle
hsa-miR-132-3p	FABP7	TC_24hr_Middle	24hr_Middle
hsa-miR-132-3p	ANXA2	COL_24hr_High	24hr_High
hsa-miR-138-5p	VIM	COL_9hr_Middle	9hr_Middle
hsa-miR-138-5p	VIM	COL_9hr_High	9hr_High
hsa-miR-138-5p	PPARG	ETH_9hr_High	9hr_High
hsa-miR-138-5p	PPARG	ETH_6hr_Middle	6hr_Middle
hsa-miR-138-5p	PPARG	MP_6hr_Middle	6hr_Middle
hsa-miR-138-5p	VIM	COL_6hr_High	6hr_High
hsa-miR-138-5p	PPARG	ETH_6hr_High	6hr_High
hsa-miR-138-5p	PPARG	ETH_3hr_High	3hr_High
hsa-miR-138-5p	CEBPA	PAN_24hr_Middle	24hr_Middle
hsa-miR-138-5p	VIM	COL_24hr_Middle	24hr_Middle
hsa-miR-138-5p	VIM	COL_24hr_High	24hr_High
hsa-miR-141-3p	PPARA	DSF_9hr_Middle	9hr_Middle
hsa-miR-141-3p	PPARA	TC_9hr_High	9hr_High
hsa-miR-141-3p	PPARA	DSF_6hr_High	6hr_High
hsa-miR-141-3p	PPARA	DSF_3hr_High	3hr_High
hsa-miR-141-3p	PPARA	ETH_3hr_High	3hr_High
hsa-miR-141-3p	PPARA	DSF_24hr_Middle	24hr_Middle
hsa-miR-141-3p	PPARA	DSF_24hr_High	24hr_High
hsa-miR-142-3p	INSIG2	DIL_9hr_Middle	9hr_Middle
hsa-miR-142-3p	INSIG2	EE_9hr_Middle	9hr_Middle
hsa-miR-142-3p	INSIG2	ETH_9hr_Middle	9hr_Middle
hsa-miR-142-3p	INSIG2	EE_9hr_Low	9hr_Low
hsa-miR-142-3p	INSIG2	ETH_9hr_Low	9hr_Low
hsa-miR-142-3p	INSIG2	CMA_9hr_High	9hr_High
hsa-miR-142-3p	INSIG2	ETH_9hr_High	9hr_High
hsa-miR-142-3p	INSIG2	MP_9hr_High	9hr_High
hsa-miR-142-3p	INSIG2	VA_6hr_High	6hr_High
hsa-miR-142-3p	INSIG2	DIL_24hr_High	24hr_High
hsa-miR-143-3p	AKT1	VA_9hr_High	9hr_High
hsa-miR-143-3p	AKT1	ETN_6hr_High	6hr_High
hsa-miR-145-5p	IRS2	TC_9hr_High	9hr_High
hsa-miR-145-5p	IRS2	COL_6hr_High	6hr_High
hsa-miR-145-5p	IRS2	ETH_6hr_High	6hr_High
hsa-miR-145-5p	IRS1	ETH_3hr_High	3hr_High
hsa-miR-145-5p	IRS2	ETH_3hr_High	3hr_High
hsa-miR-146a-5p	FAS	COL_9hr_High	9hr_High
hsa-miR-146a-5p	NFKB1	COL_6hr_High	6hr_High
hsa-miR-146a-5p	NFKB1	PAN_3hr_Middle	3hr_Middle
hsa-miR-146a-5p	NFKB1	PAN_3hr_High	3hr_High
hsa-miR-146b-5p	NFKB1	COL_6hr_High	6hr_High
hsa-miR-146b-5p	NFKB1	PAN_3hr_Middle	3hr_Middle
hsa-miR-146b-5p	NFKB1	PAN_3hr_High	3hr_High
hsa-miR-148a-3p	NR1I2	DSF_9hr_Middle	9hr_Middle
hsa-miR-148a-3p	NR1I2	DSF_9hr_Low	9hr_Low
hsa-miR-148a-3p	NR1I2	DSF_9hr_High	9hr_High
hsa-miR-148a-3p	NR1I2	TC_9hr_High	9hr_High
hsa-miR-148a-3p	NR1I2	DSF_6hr_Middle	6hr_Middle
hsa-miR-148a-3p	NR1I2	DSF_6hr_High	6hr_High
hsa-miR-148a-3p	NR1I2	ETH_6hr_High	6hr_High
hsa-miR-148a-3p	NR1I2	VA_6hr_High	6hr_High
hsa-miR-148a-3p	NR1I2	ETH_3hr_Middle	3hr_Middle
hsa-miR-148a-3p	IRS1	ETH_3hr_High	3hr_High
hsa-miR-148a-3p	NR1I2	ETH_3hr_High	3hr_High
hsa-miR-148b-3p	PRKAA1	MP_9hr_High	9hr_High
hsa-miR-148b-3p	PRKAA1	COL_6hr_High	6hr_High
hsa-miR-148b-3p	PRKAA1	PAN_6hr_High	6hr_High
hsa-miR-149-3p	AKT1	VA_9hr_High	9hr_High
hsa-miR-149-3p	AKT1	ETN_6hr_High	6hr_High
hsa-miR-149-5p	LDLR	EE_9hr_Low	9hr_Low
hsa-miR-149-5p	DYNC1H1	COL_9hr_High	9hr_High
hsa-miR-149-5p	LDLR	EE_9hr_High	9hr_High
hsa-miR-149-5p	LDLR	EE_6hr_Middle	6hr_Middle
hsa-miR-149-5p	DYNC1H1	LS_6hr_High	6hr_High
hsa-miR-149-5p	LDLR	EE_6hr_High	6hr_High
hsa-miR-149-5p	LDLR	EE_3hr_Middle	3hr_Middle
hsa-miR-149-5p	ACLY	DIL_3hr_Middle	3hr_Middle
hsa-miR-149-5p	LDLR	EE_3hr_Low	3hr_Low
hsa-miR-149-5p	LDLR	EE_3hr_High	3hr_High
hsa-miR-149-5p	LDLR	EE_24hr_Middle	24hr_Middle
hsa-miR-149-5p	LDLR	EE_24hr_High	24hr_High
hsa-miR-149-5p	AGPAT3	COL_24hr_High	24hr_High
hsa-miR-149-5p	AGPAT3	PAN_24hr_High	24hr_High
hsa-miR-152-3p	IRS1	ETH_3hr_High	3hr_High
hsa-miR-153-3p	FOXO1	DSF_6hr_High	6hr_High
hsa-miR-153-3p	FOXO1	ADP_3hr_Middle	3hr_Middle
hsa-miR-155-5p	STAT3	COL_9hr_Middle	9hr_Middle
hsa-miR-155-5p	STX5	ETH_9hr_Middle	9hr_Middle
hsa-miR-155-5p	STX5	CMA_9hr_High	9hr_High
hsa-miR-155-5p	STX5	ETH_9hr_High	9hr_High
hsa-miR-155-5p	ANXA2	COL_9hr_High	9hr_High
hsa-miR-155-5p	STAT3	PAN_6hr_Middle	6hr_Middle
hsa-miR-155-5p	STX5	ETH_6hr_Middle	6hr_Middle
hsa-miR-155-5p	STAT3	PAN_6hr_Low	6hr_Low
hsa-miR-155-5p	NFKB1	COL_6hr_High	6hr_High
hsa-miR-155-5p	STAT3	COL_6hr_High	6hr_High
hsa-miR-155-5p	STAT3	DSF_6hr_High	6hr_High
hsa-miR-155-5p	STAT3	PAN_6hr_High	6hr_High
hsa-miR-155-5p	ANXA2	COL_6hr_High	6hr_High
hsa-miR-155-5p	NFKB1	PAN_3hr_Middle	3hr_Middle
hsa-miR-155-5p	STAT3	DIL_3hr_Middle	3hr_Middle
hsa-miR-155-5p	STAT3	DIL_3hr_Low	3hr_Low
hsa-miR-155-5p	IL6	PAN_3hr_High	3hr_High
hsa-miR-155-5p	NFKB1	PAN_3hr_High	3hr_High
hsa-miR-155-5p	STAT3	DIL_3hr_High	3hr_High
hsa-miR-155-5p	STAT3	PAN_3hr_High	3hr_High
hsa-miR-155-5p	STAT3	DSF_24hr_Middle	24hr_Middle
hsa-miR-155-5p	STAT3	DSF_24hr_Low	24hr_Low
hsa-miR-155-5p	STX5	ETH_24hr_High	24hr_High
hsa-miR-155-5p	ANXA2	COL_24hr_High	24hr_High
hsa-miR-15a-5p	FOXO1	DSF_6hr_High	6hr_High
hsa-miR-15a-5p	NFKB1	COL_6hr_High	6hr_High
hsa-miR-15a-5p	FOXO1	ADP_3hr_Middle	3hr_Middle
hsa-miR-15a-5p	NFKB1	PAN_3hr_Middle	3hr_Middle
hsa-miR-15a-5p	NFKB1	PAN_3hr_High	3hr_High
hsa-miR-15b-5p	MAPK1	EE_24hr_High	24hr_High
hsa-miR-16-5p	VIM	COL_9hr_Middle	9hr_Middle
hsa-miR-16-5p	NR1I2	DSF_9hr_Middle	9hr_Middle
hsa-miR-16-5p	SOCS2	DIL_9hr_Low	9hr_Low
hsa-miR-16-5p	NR1I2	DSF_9hr_Low	9hr_Low
hsa-miR-16-5p	SOCS2	EE_9hr_High	9hr_High
hsa-miR-16-5p	VIM	COL_9hr_High	9hr_High
hsa-miR-16-5p	NR1I2	DSF_9hr_High	9hr_High
hsa-miR-16-5p	NR1I2	TC_9hr_High	9hr_High
hsa-miR-16-5p	NR1I2	DSF_6hr_Middle	6hr_Middle
hsa-miR-16-5p	NFKB1	COL_6hr_High	6hr_High
hsa-miR-16-5p	VIM	COL_6hr_High	6hr_High
hsa-miR-16-5p	NR1I2	DSF_6hr_High	6hr_High
hsa-miR-16-5p	NR1I2	ETH_6hr_High	6hr_High
hsa-miR-16-5p	NR1I2	VA_6hr_High	6hr_High
hsa-miR-16-5p	NFKB1	PAN_3hr_Middle	3hr_Middle
hsa-miR-16-5p	NR1I2	ETH_3hr_Middle	3hr_Middle
hsa-miR-16-5p	NFKB1	PAN_3hr_High	3hr_High
hsa-miR-16-5p	SOCS2	TC_3hr_High	3hr_High
hsa-miR-16-5p	NR1I2	ETH_3hr_High	3hr_High
hsa-miR-16-5p	SOCS2	IMI_24hr_Middle	24hr_Middle
hsa-miR-16-5p	VIM	COL_24hr_Middle	24hr_Middle
hsa-miR-16-5p	VIM	COL_24hr_High	24hr_High
hsa-miR-17-3p	VIM	COL_9hr_Middle	9hr_Middle
hsa-miR-17-3p	VIM	COL_9hr_High	9hr_High
hsa-miR-17-3p	VIM	COL_6hr_High	6hr_High
hsa-miR-17-3p	VIM	COL_24hr_Middle	24hr_Middle
hsa-miR-17-3p	VIM	COL_24hr_High	24hr_High
hsa-miR-17-5p	ERLIN1	ETH_24hr_High	24hr_High
hsa-miR-182-5p	FLOT1	COL_9hr_High	9hr_High
hsa-miR-182-5p	FOXO1	DSF_6hr_High	6hr_High
hsa-miR-182-5p	FOXO1	ADP_3hr_Middle	3hr_Middle
hsa-miR-183-5p	FOXO1	DSF_6hr_High	6hr_High
hsa-miR-183-5p	FOXO1	ADP_3hr_Middle	3hr_Middle
hsa-miR-185-5p	AKT1	VA_9hr_High	9hr_High
hsa-miR-185-5p	AKT1	ETN_6hr_High	6hr_High
hsa-miR-186-5p	FOXO1	DSF_6hr_High	6hr_High
hsa-miR-186-5p	FOXO1	ADP_3hr_Middle	3hr_Middle
hsa-miR-18a-3p	ACLY	DIL_3hr_Middle	3hr_Middle
hsa-miR-18a-3p	AGPAT3	COL_24hr_High	24hr_High
hsa-miR-18a-3p	AGPAT3	PAN_24hr_High	24hr_High
hsa-miR-192-5p	PPARG	ETH_9hr_High	9hr_High
hsa-miR-192-5p	PPARG	ETH_6hr_Middle	6hr_Middle
hsa-miR-192-5p	PPARG	MP_6hr_Middle	6hr_Middle
hsa-miR-192-5p	PPARG	ETH_6hr_High	6hr_High
hsa-miR-192-5p	PPARG	ETH_3hr_High	3hr_High
hsa-miR-193a-5p	CEBPA	PAN_24hr_Middle	24hr_Middle
hsa-miR-193b-3p	AKT1	VA_9hr_High	9hr_High
hsa-miR-193b-3p	AKT1	ETN_6hr_High	6hr_High
hsa-miR-194-5p	SOCS2	DIL_9hr_Low	9hr_Low
hsa-miR-194-5p	SOCS2	EE_9hr_High	9hr_High
hsa-miR-194-5p	SOCS2	TC_3hr_High	3hr_High
hsa-miR-194-5p	SOCS2	IMI_24hr_Middle	24hr_Middle
hsa-miR-196a-5p	FOXO1	DSF_6hr_High	6hr_High
hsa-miR-196a-5p	FOXO1	ADP_3hr_Middle	3hr_Middle
hsa-miR-197-3p	HNF4A	EE_9hr_High	9hr_High
hsa-miR-199a-3p	CAV2	EE_9hr_Middle	9hr_Middle
hsa-miR-199a-3p	CAV2	COL_6hr_High	6hr_High
hsa-miR-199a-3p	CAV2	PAN_6hr_High	6hr_High
hsa-miR-199a-3p	CAV2	COL_24hr_Middle	24hr_Middle
hsa-miR-199a-3p	MAPK1	EE_24hr_High	24hr_High
hsa-miR-199a-3p	CAV2	COL_24hr_High	24hr_High
hsa-miR-19b-3p	LDLR	EE_9hr_Low	9hr_Low
hsa-miR-19b-3p	PRKAA1	MP_9hr_High	9hr_High
hsa-miR-19b-3p	LDLR	EE_9hr_High	9hr_High
hsa-miR-19b-3p	DERL1	ETH_9hr_High	9hr_High
hsa-miR-19b-3p	LDLR	EE_6hr_Middle	6hr_Middle
hsa-miR-19b-3p	PRKAA1	COL_6hr_High	6hr_High
hsa-miR-19b-3p	PRKAA1	PAN_6hr_High	6hr_High
hsa-miR-19b-3p	LDLR	EE_6hr_High	6hr_High
hsa-miR-19b-3p	LDLR	EE_3hr_Middle	3hr_Middle
hsa-miR-19b-3p	LDLR	EE_3hr_Low	3hr_Low
hsa-miR-19b-3p	LDLR	EE_3hr_High	3hr_High
hsa-miR-19b-3p	LDLR	EE_24hr_Middle	24hr_Middle
hsa-miR-19b-3p	LDLR	EE_24hr_High	24hr_High
hsa-miR-203a	SOCS3	COL_6hr_High	6hr_High
hsa-miR-20a-5p	STAT3	COL_9hr_Middle	9hr_Middle
hsa-miR-20a-5p	STAT3	PAN_6hr_Middle	6hr_Middle
hsa-miR-20a-5p	STAT3	PAN_6hr_Low	6hr_Low
hsa-miR-20a-5p	STAT3	COL_6hr_High	6hr_High
hsa-miR-20a-5p	STAT3	DSF_6hr_High	6hr_High
hsa-miR-20a-5p	STAT3	PAN_6hr_High	6hr_High
hsa-miR-20a-5p	STAT3	DIL_3hr_Middle	3hr_Middle
hsa-miR-20a-5p	STAT3	DIL_3hr_Low	3hr_Low
hsa-miR-20a-5p	STAT3	DIL_3hr_High	3hr_High
hsa-miR-20a-5p	STAT3	PAN_3hr_High	3hr_High
hsa-miR-20a-5p	STAT3	DSF_24hr_Middle	24hr_Middle
hsa-miR-20a-5p	STAT3	DSF_24hr_Low	24hr_Low
hsa-miR-20b-5p	STAT3	COL_9hr_Middle	9hr_Middle
hsa-miR-20b-5p	PPARG	ETH_9hr_High	9hr_High
hsa-miR-20b-5p	STAT3	PAN_6hr_Middle	6hr_Middle
hsa-miR-20b-5p	PPARG	ETH_6hr_Middle	6hr_Middle
hsa-miR-20b-5p	PPARG	MP_6hr_Middle	6hr_Middle
hsa-miR-20b-5p	STAT3	PAN_6hr_Low	6hr_Low
hsa-miR-20b-5p	STAT3	COL_6hr_High	6hr_High
hsa-miR-20b-5p	STAT3	DSF_6hr_High	6hr_High
hsa-miR-20b-5p	STAT3	PAN_6hr_High	6hr_High
hsa-miR-20b-5p	PPARG	ETH_6hr_High	6hr_High
hsa-miR-20b-5p	STAT3	DIL_3hr_Middle	3hr_Middle
hsa-miR-20b-5p	STAT3	DIL_3hr_Low	3hr_Low
hsa-miR-20b-5p	STAT3	DIL_3hr_High	3hr_High
hsa-miR-20b-5p	STAT3	PAN_3hr_High	3hr_High
hsa-miR-20b-5p	PPARG	ETH_3hr_High	3hr_High
hsa-miR-20b-5p	STAT3	DSF_24hr_Middle	24hr_Middle
hsa-miR-20b-5p	STAT3	DSF_24hr_Low	24hr_Low
hsa-miR-214-3p	FLOT1	COL_9hr_High	9hr_High
hsa-miR-215-5p	PPARG	ETH_9hr_High	9hr_High
hsa-miR-215-5p	PPARG	ETH_6hr_Middle	6hr_Middle
hsa-miR-215-5p	PPARG	MP_6hr_Middle	6hr_Middle
hsa-miR-215-5p	PPARG	ETH_6hr_High	6hr_High
hsa-miR-215-5p	PPARG	ETH_3hr_High	3hr_High
hsa-miR-21-5p	STAT3	COL_9hr_Middle	9hr_Middle
hsa-miR-21-5p	PPARA	DSF_9hr_Middle	9hr_Middle
hsa-miR-21-5p	PPARA	TC_9hr_High	9hr_High
hsa-miR-21-5p	DERL1	ETH_9hr_High	9hr_High
hsa-miR-21-5p	FAS	COL_9hr_High	9hr_High
hsa-miR-21-5p	STAT3	PAN_6hr_Middle	6hr_Middle
hsa-miR-21-5p	STAT3	PAN_6hr_Low	6hr_Low
hsa-miR-21-5p	NFKB1	COL_6hr_High	6hr_High
hsa-miR-21-5p	STAT3	COL_6hr_High	6hr_High
hsa-miR-21-5p	STAT3	DSF_6hr_High	6hr_High
hsa-miR-21-5p	STAT3	PAN_6hr_High	6hr_High
hsa-miR-21-5p	TGFB1	COL_6hr_High	6hr_High
hsa-miR-21-5p	PPARA	DSF_6hr_High	6hr_High
hsa-miR-21-5p	NFKB1	PAN_3hr_Middle	3hr_Middle
hsa-miR-21-5p	STAT3	DIL_3hr_Middle	3hr_Middle
hsa-miR-21-5p	STAT3	DIL_3hr_Low	3hr_Low
hsa-miR-21-5p	NFKB1	PAN_3hr_High	3hr_High
hsa-miR-21-5p	STAT3	DIL_3hr_High	3hr_High
hsa-miR-21-5p	STAT3	PAN_3hr_High	3hr_High
hsa-miR-21-5p	PPARA	DSF_3hr_High	3hr_High
hsa-miR-21-5p	PPARA	ETH_3hr_High	3hr_High
hsa-miR-21-5p	STAT3	DSF_24hr_Middle	24hr_Middle
hsa-miR-21-5p	PPARA	DSF_24hr_Middle	24hr_Middle
hsa-miR-21-5p	STAT3	DSF_24hr_Low	24hr_Low
hsa-miR-21-5p	PPARA	DSF_24hr_High	24hr_High
hsa-miR-221-3p	DYNC1H1	COL_9hr_High	9hr_High
hsa-miR-221-3p	DYNC1H1	LS_6hr_High	6hr_High
hsa-miR-223-3p	FOXO1	DSF_6hr_High	6hr_High
hsa-miR-223-3p	FOXO1	ADP_3hr_Middle	3hr_Middle
hsa-miR-22-3p	PPARA	DSF_9hr_Middle	9hr_Middle
hsa-miR-22-3p	PPARA	TC_9hr_High	9hr_High
hsa-miR-22-3p	PPARA	DSF_6hr_High	6hr_High
hsa-miR-22-3p	PPARA	DSF_3hr_High	3hr_High
hsa-miR-22-3p	PPARA	ETH_3hr_High	3hr_High
hsa-miR-22-3p	PPARA	DSF_24hr_Middle	24hr_Middle
hsa-miR-22-3p	PPARA	DSF_24hr_High	24hr_High
hsa-miR-24-3p	HNF4A	EE_9hr_High	9hr_High
hsa-miR-24-3p	TGFB1	COL_6hr_High	6hr_High
hsa-miR-24-3p	AGPAT3	COL_24hr_High	24hr_High
hsa-miR-24-3p	AGPAT3	PAN_24hr_High	24hr_High
hsa-miR-26a-5p	AHR	ADP_9hr_Middle	9hr_Middle
hsa-miR-26a-5p	AHR	DIL_9hr_Middle	9hr_Middle
hsa-miR-26a-5p	AHR	ETN_9hr_Middle	9hr_Middle
hsa-miR-26a-5p	AHR	AMT_9hr_High	9hr_High
hsa-miR-26a-5p	AHR	HYZ_6hr_Middle	6hr_Middle
hsa-miR-26a-5p	AHR	ADP_6hr_Low	6hr_Low
hsa-miR-26a-5p	AHR	DSF_6hr_High	6hr_High
hsa-miR-26a-5p	AHR	HYZ_6hr_High	6hr_High
hsa-miR-26a-5p	AHR	ADP_3hr_Middle	3hr_Middle
hsa-miR-26a-5p	AHR	ETN_3hr_Low	3hr_Low
hsa-miR-26a-5p	IL6	PAN_3hr_High	3hr_High
hsa-miR-26a-5p	AHR	VA_24hr_High	24hr_High
hsa-miR-26b-3p	LDLR	EE_9hr_Low	9hr_Low
hsa-miR-26b-3p	LDLR	EE_9hr_High	9hr_High
hsa-miR-26b-3p	LDLR	EE_6hr_Middle	6hr_Middle
hsa-miR-26b-3p	LDLR	EE_6hr_High	6hr_High
hsa-miR-26b-3p	LDLR	EE_3hr_Middle	3hr_Middle
hsa-miR-26b-3p	LDLR	EE_3hr_Low	3hr_Low
hsa-miR-26b-3p	LDLR	EE_3hr_High	3hr_High
hsa-miR-26b-3p	LDLR	EE_24hr_Middle	24hr_Middle
hsa-miR-26b-3p	LDLR	EE_24hr_High	24hr_High
hsa-miR-26b-5p	CAV2	EE_9hr_Middle	9hr_Middle
hsa-miR-26b-5p	VIM	COL_9hr_Middle	9hr_Middle
hsa-miR-26b-5p	RAB32	COL_9hr_Middle	9hr_Middle
hsa-miR-26b-5p	VIM	COL_9hr_High	9hr_High
hsa-miR-26b-5p	RAB32	COL_9hr_High	9hr_High
hsa-miR-26b-5p	AKT1	VA_9hr_High	9hr_High
hsa-miR-26b-5p	DERL1	ETH_9hr_High	9hr_High
hsa-miR-26b-5p	ANXA5	COL_9hr_High	9hr_High
hsa-miR-26b-5p	NFKB1	COL_6hr_High	6hr_High
hsa-miR-26b-5p	CAV2	COL_6hr_High	6hr_High
hsa-miR-26b-5p	CAV2	PAN_6hr_High	6hr_High
hsa-miR-26b-5p	VIM	COL_6hr_High	6hr_High
hsa-miR-26b-5p	RAB32	COL_6hr_High	6hr_High
hsa-miR-26b-5p	AKT1	ETN_6hr_High	6hr_High
hsa-miR-26b-5p	ANXA5	COL_6hr_High	6hr_High
hsa-miR-26b-5p	NFKB1	PAN_3hr_Middle	3hr_Middle
hsa-miR-26b-5p	RAB32	PAN_3hr_Middle	3hr_Middle
hsa-miR-26b-5p	NFKB1	PAN_3hr_High	3hr_High
hsa-miR-26b-5p	RAB32	PAN_3hr_High	3hr_High
hsa-miR-26b-5p	CAV2	COL_24hr_Middle	24hr_Middle
hsa-miR-26b-5p	VIM	COL_24hr_Middle	24hr_Middle
hsa-miR-26b-5p	CAV2	COL_24hr_High	24hr_High
hsa-miR-26b-5p	VIM	COL_24hr_High	24hr_High
hsa-miR-26b-5p	ANXA5	COL_24hr_High	24hr_High
hsa-miR-26b-5p	AGPAT3	COL_24hr_High	24hr_High
hsa-miR-26b-5p	AGPAT3	PAN_24hr_High	24hr_High
hsa-miR-27a-3p	FOXO1	DSF_6hr_High	6hr_High
hsa-miR-27a-3p	FOXO1	ADP_3hr_Middle	3hr_Middle
hsa-miR-27b-3p	PPARG	ETH_9hr_High	9hr_High
hsa-miR-27b-3p	PPARG	ETH_6hr_Middle	6hr_Middle
hsa-miR-27b-3p	PPARG	MP_6hr_Middle	6hr_Middle
hsa-miR-27b-3p	PPARG	ETH_6hr_High	6hr_High
hsa-miR-27b-3p	PPARG	ETH_3hr_High	3hr_High
hsa-miR-28-5p	MAPK1	EE_24hr_High	24hr_High
hsa-miR-29b-3p	PRKAA1	MP_9hr_High	9hr_High
hsa-miR-29b-3p	PRKAA1	COL_6hr_High	6hr_High
hsa-miR-29b-3p	PRKAA1	PAN_6hr_High	6hr_High
hsa-miR-302a-3p	AKT1	VA_9hr_High	9hr_High
hsa-miR-302a-3p	AKT1	ETN_6hr_High	6hr_High
hsa-miR-302b-3p	AKT1	VA_9hr_High	9hr_High
hsa-miR-302b-3p	AKT1	ETN_6hr_High	6hr_High
hsa-miR-302c-3p	AKT1	VA_9hr_High	9hr_High
hsa-miR-302c-3p	AKT1	ETN_6hr_High	6hr_High
hsa-miR-302d-3p	AKT1	VA_9hr_High	9hr_High
hsa-miR-302d-3p	AKT1	ETN_6hr_High	6hr_High
hsa-miR-30a-5p	VIM	COL_9hr_Middle	9hr_Middle
hsa-miR-30a-5p	LDLR	EE_9hr_Low	9hr_Low
hsa-miR-30a-5p	PRKAA1	MP_9hr_High	9hr_High
hsa-miR-30a-5p	VIM	COL_9hr_High	9hr_High
hsa-miR-30a-5p	LDLR	EE_9hr_High	9hr_High
hsa-miR-30a-5p	DERL1	ETH_9hr_High	9hr_High
hsa-miR-30a-5p	LDLR	EE_6hr_Middle	6hr_Middle
hsa-miR-30a-5p	PRKAA1	COL_6hr_High	6hr_High
hsa-miR-30a-5p	PRKAA1	PAN_6hr_High	6hr_High
hsa-miR-30a-5p	VIM	COL_6hr_High	6hr_High
hsa-miR-30a-5p	LDLR	EE_6hr_High	6hr_High
hsa-miR-30a-5p	LDLR	EE_3hr_Middle	3hr_Middle
hsa-miR-30a-5p	LDLR	EE_3hr_Low	3hr_Low
hsa-miR-30a-5p	LDLR	EE_3hr_High	3hr_High
hsa-miR-30a-5p	VIM	COL_24hr_Middle	24hr_Middle
hsa-miR-30a-5p	LDLR	EE_24hr_Middle	24hr_Middle
hsa-miR-30a-5p	MAPK1	EE_24hr_High	24hr_High
hsa-miR-30a-5p	VIM	COL_24hr_High	24hr_High
hsa-miR-30a-5p	ERLIN1	ETH_24hr_High	24hr_High
hsa-miR-30a-5p	LDLR	EE_24hr_High	24hr_High
hsa-miR-30c-5p	VIM	COL_9hr_Middle	9hr_Middle
hsa-miR-30c-5p	ARFGAP1	ETH_9hr_Middle	9hr_Middle
hsa-miR-30c-5p	ARFGAP1	ETH_9hr_Low	9hr_Low
hsa-miR-30c-5p	VIM	COL_9hr_High	9hr_High
hsa-miR-30c-5p	ARFGAP1	ETH_9hr_High	9hr_High
hsa-miR-30c-5p	ARFGAP1	ETH_6hr_Middle	6hr_Middle
hsa-miR-30c-5p	SOCS3	COL_6hr_High	6hr_High
hsa-miR-30c-5p	VIM	COL_6hr_High	6hr_High
hsa-miR-30c-5p	VIM	COL_24hr_Middle	24hr_Middle
hsa-miR-30c-5p	VIM	COL_24hr_High	24hr_High
hsa-miR-30c-5p	ERLIN1	ETH_24hr_High	24hr_High
hsa-miR-30c-5p	ARFGAP1	ETH_24hr_High	24hr_High
hsa-miR-30e-5p	PRKAA1	MP_9hr_High	9hr_High
hsa-miR-30e-5p	PRKAA1	COL_6hr_High	6hr_High
hsa-miR-30e-5p	PRKAA1	PAN_6hr_High	6hr_High
hsa-miR-320a	FLOT1	COL_9hr_High	9hr_High
hsa-miR-320a	MAPK1	EE_24hr_High	24hr_High
hsa-miR-320b	ACLY	DIL_3hr_Middle	3hr_Middle
hsa-miR-320c	ATG7	DIL_6hr_High	6hr_High
hsa-miR-320c	ATG7	CCL4_24hr_Low	24hr_Low
hsa-miR-324-3p	ACLY	DIL_3hr_Middle	3hr_Middle
hsa-miR-324-5p	ANXA6	COL_24hr_High	24hr_High
hsa-miR-330-5p	ANXA5	COL_9hr_High	9hr_High
hsa-miR-330-5p	ANXA5	COL_6hr_High	6hr_High
hsa-miR-330-5p	ANXA5	COL_24hr_High	24hr_High
hsa-miR-335-5p	PPARA	DSF_9hr_Middle	9hr_Middle
hsa-miR-335-5p	UGCG	IMI_9hr_Middle	9hr_Middle
hsa-miR-335-5p	INSIG2	DIL_9hr_Middle	9hr_Middle
hsa-miR-335-5p	INSIG2	EE_9hr_Middle	9hr_Middle
hsa-miR-335-5p	INSIG2	ETH_9hr_Middle	9hr_Middle
hsa-miR-335-5p	LDLR	EE_9hr_Low	9hr_Low
hsa-miR-335-5p	INSIG2	EE_9hr_Low	9hr_Low
hsa-miR-335-5p	INSIG2	ETH_9hr_Low	9hr_Low
hsa-miR-335-5p	LDLR	EE_9hr_High	9hr_High
hsa-miR-335-5p	PPARA	TC_9hr_High	9hr_High
hsa-miR-335-5p	UGCG	MP_9hr_High	9hr_High
hsa-miR-335-5p	INSIG2	CMA_9hr_High	9hr_High
hsa-miR-335-5p	INSIG2	ETH_9hr_High	9hr_High
hsa-miR-335-5p	INSIG2	MP_9hr_High	9hr_High
hsa-miR-335-5p	LDLR	EE_6hr_Middle	6hr_Middle
hsa-miR-335-5p	FOXO1	DSF_6hr_High	6hr_High
hsa-miR-335-5p	LDLR	EE_6hr_High	6hr_High
hsa-miR-335-5p	PPARA	DSF_6hr_High	6hr_High
hsa-miR-335-5p	INSIG2	VA_6hr_High	6hr_High
hsa-miR-335-5p	FOXO1	ADP_3hr_Middle	3hr_Middle
hsa-miR-335-5p	LDLR	EE_3hr_Middle	3hr_Middle
hsa-miR-335-5p	LDLR	EE_3hr_Low	3hr_Low
hsa-miR-335-5p	IL6	PAN_3hr_High	3hr_High
hsa-miR-335-5p	LDLR	EE_3hr_High	3hr_High
hsa-miR-335-5p	FOXA2	EE_3hr_High	3hr_High
hsa-miR-335-5p	PPARA	DSF_3hr_High	3hr_High
hsa-miR-335-5p	PPARA	ETH_3hr_High	3hr_High
hsa-miR-335-5p	UGCG	PAN_3hr_High	3hr_High
hsa-miR-335-5p	LDLR	EE_24hr_Middle	24hr_Middle
hsa-miR-335-5p	PPARA	DSF_24hr_Middle	24hr_Middle
hsa-miR-335-5p	MAPK1	EE_24hr_High	24hr_High
hsa-miR-335-5p	LDLR	EE_24hr_High	24hr_High
hsa-miR-335-5p	PPARA	DSF_24hr_High	24hr_High
hsa-miR-335-5p	INSIG2	DIL_24hr_High	24hr_High
hsa-miR-335-5p	AGPAT3	COL_24hr_High	24hr_High
hsa-miR-335-5p	AGPAT3	PAN_24hr_High	24hr_High
hsa-miR-337-3p	STAT3	COL_9hr_Middle	9hr_Middle
hsa-miR-337-3p	STAT3	PAN_6hr_Middle	6hr_Middle
hsa-miR-337-3p	STAT3	PAN_6hr_Low	6hr_Low
hsa-miR-337-3p	STAT3	COL_6hr_High	6hr_High
hsa-miR-337-3p	STAT3	DSF_6hr_High	6hr_High
hsa-miR-337-3p	STAT3	PAN_6hr_High	6hr_High
hsa-miR-337-3p	STAT3	DIL_3hr_Middle	3hr_Middle
hsa-miR-337-3p	STAT3	DIL_3hr_Low	3hr_Low
hsa-miR-337-3p	STAT3	DIL_3hr_High	3hr_High
hsa-miR-337-3p	STAT3	PAN_3hr_High	3hr_High
hsa-miR-337-3p	STAT3	DSF_24hr_Middle	24hr_Middle
hsa-miR-337-3p	STAT3	DSF_24hr_Low	24hr_Low
hsa-miR-33a-5p	IRS2	TC_9hr_High	9hr_High
hsa-miR-33a-5p	IRS2	COL_6hr_High	6hr_High
hsa-miR-33a-5p	IRS2	ETH_6hr_High	6hr_High
hsa-miR-33a-5p	IRS2	ETH_3hr_High	3hr_High
hsa-miR-34a-5p	HNF4A	EE_9hr_High	9hr_High
hsa-miR-34a-5p	CPT2	ADP_6hr_Middle	6hr_Middle
hsa-miR-34a-5p	CPT2	IMI_6hr_Middle	6hr_Middle
hsa-miR-34a-5p	CPT2	AMT_6hr_High	6hr_High
hsa-miR-34a-5p	CPT2	COL_6hr_High	6hr_High
hsa-miR-34a-5p	CPT2	ETH_6hr_High	6hr_High
hsa-miR-34a-5p	CPT2	IMI_6hr_High	6hr_High
hsa-miR-34a-5p	CPT2	MP_6hr_High	6hr_High
hsa-miR-34a-5p	ERLIN1	ETH_24hr_High	24hr_High
hsa-miR-34b-5p	HNF4A	EE_9hr_High	9hr_High
hsa-miR-34c-5p	HNF4A	EE_9hr_High	9hr_High
hsa-miR-3605-3p	VIM	COL_9hr_Middle	9hr_Middle
hsa-miR-3605-3p	VIM	COL_9hr_High	9hr_High
hsa-miR-3605-3p	VIM	COL_6hr_High	6hr_High
hsa-miR-3605-3p	VIM	COL_24hr_Middle	24hr_Middle
hsa-miR-3605-3p	VIM	COL_24hr_High	24hr_High
hsa-miR-361-5p	ACLY	DIL_3hr_Middle	3hr_Middle
hsa-miR-365a-3p	IL6	PAN_3hr_High	3hr_High
hsa-miR-373-3p	INSIG2	DIL_9hr_Middle	9hr_Middle
hsa-miR-373-3p	INSIG2	EE_9hr_Middle	9hr_Middle
hsa-miR-373-3p	INSIG2	ETH_9hr_Middle	9hr_Middle
hsa-miR-373-3p	INSIG2	EE_9hr_Low	9hr_Low
hsa-miR-373-3p	INSIG2	ETH_9hr_Low	9hr_Low
hsa-miR-373-3p	INSIG2	CMA_9hr_High	9hr_High
hsa-miR-373-3p	INSIG2	ETH_9hr_High	9hr_High
hsa-miR-373-3p	INSIG2	MP_9hr_High	9hr_High
hsa-miR-373-3p	INSIG2	VA_6hr_High	6hr_High
hsa-miR-373-3p	INSIG2	DIL_24hr_High	24hr_High
hsa-miR-374b-5p	IRS2	TC_9hr_High	9hr_High
hsa-miR-374b-5p	IRS2	COL_6hr_High	6hr_High
hsa-miR-374b-5p	IRS2	ETH_6hr_High	6hr_High
hsa-miR-374b-5p	IRS2	ETH_3hr_High	3hr_High
hsa-miR-375	UGCG	IMI_9hr_Middle	9hr_Middle
hsa-miR-375	INSIG2	DIL_9hr_Middle	9hr_Middle
hsa-miR-375	INSIG2	EE_9hr_Middle	9hr_Middle
hsa-miR-375	INSIG2	ETH_9hr_Middle	9hr_Middle
hsa-miR-375	INSIG2	EE_9hr_Low	9hr_Low
hsa-miR-375	INSIG2	ETH_9hr_Low	9hr_Low
hsa-miR-375	UGCG	MP_9hr_High	9hr_High
hsa-miR-375	INSIG2	CMA_9hr_High	9hr_High
hsa-miR-375	INSIG2	ETH_9hr_High	9hr_High
hsa-miR-375	INSIG2	MP_9hr_High	9hr_High
hsa-miR-375	ATG7	DIL_6hr_High	6hr_High
hsa-miR-375	INSIG2	VA_6hr_High	6hr_High
hsa-miR-375	UGCG	PAN_3hr_High	3hr_High
hsa-miR-375	ATG7	CCL4_24hr_Low	24hr_Low
hsa-miR-375	INSIG2	DIL_24hr_High	24hr_High
hsa-miR-378a-3p	CPT2	ADP_6hr_Middle	6hr_Middle
hsa-miR-378a-3p	CPT2	IMI_6hr_Middle	6hr_Middle
hsa-miR-378a-3p	CPT2	AMT_6hr_High	6hr_High
hsa-miR-378a-3p	CPT2	COL_6hr_High	6hr_High
hsa-miR-378a-3p	CPT2	ETH_6hr_High	6hr_High
hsa-miR-378a-3p	CPT2	IMI_6hr_High	6hr_High
hsa-miR-378a-3p	CPT2	MP_6hr_High	6hr_High
hsa-miR-423-3p	ARFGAP1	ETH_9hr_Middle	9hr_Middle
hsa-miR-423-3p	ARFGAP1	ETH_9hr_Low	9hr_Low
hsa-miR-423-3p	ARFGAP1	ETH_9hr_High	9hr_High
hsa-miR-423-3p	ARFGAP1	ETH_6hr_Middle	6hr_Middle
hsa-miR-423-3p	ARFGAP1	ETH_24hr_High	24hr_High
hsa-miR-449a	HNF4A	EE_9hr_High	9hr_High
hsa-miR-451a	AKT1	VA_9hr_High	9hr_High
hsa-miR-451a	AKT1	ETN_6hr_High	6hr_High
hsa-miR-455-3p	DYNC1H1	COL_9hr_High	9hr_High
hsa-miR-455-3p	DYNC1H1	LS_6hr_High	6hr_High
hsa-miR-484	IRS2	TC_9hr_High	9hr_High
hsa-miR-484	FLOT1	COL_9hr_High	9hr_High
hsa-miR-484	IRS2	COL_6hr_High	6hr_High
hsa-miR-484	IRS2	ETH_6hr_High	6hr_High
hsa-miR-484	ACLY	DIL_3hr_Middle	3hr_Middle
hsa-miR-484	IRS2	ETH_3hr_High	3hr_High
hsa-miR-504-5p	FAS	COL_9hr_High	9hr_High
hsa-miR-519d-3p	PPARA	DSF_9hr_Middle	9hr_Middle
hsa-miR-519d-3p	PPARA	TC_9hr_High	9hr_High
hsa-miR-519d-3p	PPARA	DSF_6hr_High	6hr_High
hsa-miR-519d-3p	PPARA	DSF_3hr_High	3hr_High
hsa-miR-519d-3p	PPARA	ETH_3hr_High	3hr_High
hsa-miR-519d-3p	PPARA	DSF_24hr_Middle	24hr_Middle
hsa-miR-519d-3p	PPARA	DSF_24hr_High	24hr_High
hsa-miR-615-3p	VIM	COL_9hr_Middle	9hr_Middle
hsa-miR-615-3p	NR1I2	DSF_9hr_Middle	9hr_Middle
hsa-miR-615-3p	NR1I2	DSF_9hr_Low	9hr_Low
hsa-miR-615-3p	DYNC1H1	COL_9hr_High	9hr_High
hsa-miR-615-3p	VIM	COL_9hr_High	9hr_High
hsa-miR-615-3p	NR1I2	DSF_9hr_High	9hr_High
hsa-miR-615-3p	NR1I2	TC_9hr_High	9hr_High
hsa-miR-615-3p	NR1I2	DSF_6hr_Middle	6hr_Middle
hsa-miR-615-3p	DYNC1H1	LS_6hr_High	6hr_High
hsa-miR-615-3p	VIM	COL_6hr_High	6hr_High
hsa-miR-615-3p	NR1I2	DSF_6hr_High	6hr_High
hsa-miR-615-3p	NR1I2	ETH_6hr_High	6hr_High
hsa-miR-615-3p	NR1I2	VA_6hr_High	6hr_High
hsa-miR-615-3p	NR1I2	ETH_3hr_Middle	3hr_Middle
hsa-miR-615-3p	NR1I2	ETH_3hr_High	3hr_High
hsa-miR-615-3p	VIM	COL_24hr_Middle	24hr_Middle
hsa-miR-615-3p	VIM	COL_24hr_High	24hr_High
hsa-miR-615-3p	ERLIN1	ETH_24hr_High	24hr_High
hsa-miR-625-5p	AHR	ADP_9hr_Middle	9hr_Middle
hsa-miR-625-5p	AHR	DIL_9hr_Middle	9hr_Middle
hsa-miR-625-5p	AHR	ETN_9hr_Middle	9hr_Middle
hsa-miR-625-5p	AHR	AMT_9hr_High	9hr_High
hsa-miR-625-5p	AHR	HYZ_6hr_Middle	6hr_Middle
hsa-miR-625-5p	AHR	ADP_6hr_Low	6hr_Low
hsa-miR-625-5p	AHR	DSF_6hr_High	6hr_High
hsa-miR-625-5p	AHR	HYZ_6hr_High	6hr_High
hsa-miR-625-5p	AHR	ADP_3hr_Middle	3hr_Middle
hsa-miR-625-5p	AHR	ETN_3hr_Low	3hr_Low
hsa-miR-625-5p	AHR	VA_24hr_High	24hr_High
hsa-miR-629-5p	HNF4A	EE_9hr_High	9hr_High
hsa-miR-633	TGFB1	COL_6hr_High	6hr_High
hsa-miR-652-3p	PRKAA1	MP_9hr_High	9hr_High
hsa-miR-652-3p	PRKAA1	COL_6hr_High	6hr_High
hsa-miR-652-3p	PRKAA1	PAN_6hr_High	6hr_High
hsa-miR-744-5p	AGPAT2	ADP_9hr_Middle	9hr_Middle
hsa-miR-744-5p	LDLR	EE_9hr_Low	9hr_Low
hsa-miR-744-5p	LDLR	EE_9hr_High	9hr_High
hsa-miR-744-5p	AGPAT2	AMT_9hr_High	9hr_High
hsa-miR-744-5p	LDLR	EE_6hr_Middle	6hr_Middle
hsa-miR-744-5p	TGFB1	COL_6hr_High	6hr_High
hsa-miR-744-5p	LDLR	EE_6hr_High	6hr_High
hsa-miR-744-5p	LDLR	EE_3hr_Middle	3hr_Middle
hsa-miR-744-5p	LDLR	EE_3hr_Low	3hr_Low
hsa-miR-744-5p	LDLR	EE_3hr_High	3hr_High
hsa-miR-744-5p	CEBPA	PAN_24hr_Middle	24hr_Middle
hsa-miR-744-5p	LDLR	EE_24hr_Middle	24hr_Middle
hsa-miR-744-5p	LDLR	EE_24hr_High	24hr_High
hsa-miR-744-5p	AGPAT3	COL_24hr_High	24hr_High
hsa-miR-744-5p	AGPAT3	PAN_24hr_High	24hr_High
hsa-miR-7-5p	SOCS2	DIL_9hr_Low	9hr_Low
hsa-miR-7-5p	IRS2	TC_9hr_High	9hr_High
hsa-miR-7-5p	SOCS2	EE_9hr_High	9hr_High
hsa-miR-7-5p	IRS2	COL_6hr_High	6hr_High
hsa-miR-7-5p	IRS2	ETH_6hr_High	6hr_High
hsa-miR-7-5p	IRS1	ETH_3hr_High	3hr_High
hsa-miR-7-5p	IRS2	ETH_3hr_High	3hr_High
hsa-miR-7-5p	SOCS2	TC_3hr_High	3hr_High
hsa-miR-7-5p	SOCS2	IMI_24hr_Middle	24hr_Middle
hsa-miR-765	HNF4A	EE_9hr_High	9hr_High
hsa-miR-766-3p	HNF4A	EE_9hr_High	9hr_High
hsa-miR-766-3p	MAPK1	EE_24hr_High	24hr_High
hsa-miR-769-3p	ANXA2	COL_9hr_High	9hr_High
hsa-miR-769-3p	ANXA2	COL_6hr_High	6hr_High
hsa-miR-769-3p	ACLY	DIL_3hr_Middle	3hr_Middle
hsa-miR-769-3p	ANXA2	COL_24hr_High	24hr_High
hsa-miR-769-5p	GOT1	ADP_9hr_Middle	9hr_Middle
hsa-miR-769-5p	GOT1	CCL4_9hr_Middle	9hr_Middle
hsa-miR-769-5p	GOT1	CCL4_9hr_Low	9hr_Low
hsa-miR-769-5p	GOT1	EE_9hr_Low	9hr_Low
hsa-miR-769-5p	GOT1	DIL_9hr_High	9hr_High
hsa-miR-769-5p	GOT1	EE_9hr_High	9hr_High
hsa-miR-769-5p	GOT1	ADP_6hr_Middle	6hr_Middle
hsa-miR-769-5p	GOT1	DSF_6hr_Middle	6hr_Middle
hsa-miR-769-5p	GOT1	EE_6hr_Middle	6hr_Middle
hsa-miR-769-5p	GOT1	ADP_6hr_Low	6hr_Low
hsa-miR-769-5p	GOT1	CMA_6hr_High	6hr_High
hsa-miR-769-5p	GOT1	ETN_6hr_High	6hr_High
hsa-miR-769-5p	GOT1	EE_6hr_High	6hr_High
hsa-miR-769-5p	GOT1	ETH_6hr_High	6hr_High
hsa-miR-769-5p	GOT1	ADP_3hr_Middle	3hr_Middle
hsa-miR-769-5p	GOT1	ETN_3hr_Low	3hr_Low
hsa-miR-769-5p	GOT1	EE_3hr_Low	3hr_Low
hsa-miR-769-5p	GOT1	EE_3hr_High	3hr_High
hsa-miR-769-5p	GOT1	ETH_3hr_High	3hr_High
hsa-miR-769-5p	GOT1	PAN_24hr_Low	24hr_Low
hsa-miR-769-5p	MAPK1	EE_24hr_High	24hr_High
hsa-miR-877-3p	ACLY	DIL_3hr_Middle	3hr_Middle
hsa-miR-877-3p	ANXA6	COL_24hr_High	24hr_High
hsa-miR-92a-3p	STAT3	COL_9hr_Middle	9hr_Middle
hsa-miR-92a-3p	LDLR	EE_9hr_Low	9hr_Low
hsa-miR-92a-3p	DYNC1H1	COL_9hr_High	9hr_High
hsa-miR-92a-3p	LDLR	EE_9hr_High	9hr_High
hsa-miR-92a-3p	STAT3	PAN_6hr_Middle	6hr_Middle
hsa-miR-92a-3p	LDLR	EE_6hr_Middle	6hr_Middle
hsa-miR-92a-3p	STAT3	PAN_6hr_Low	6hr_Low
hsa-miR-92a-3p	NFKB1	COL_6hr_High	6hr_High
hsa-miR-92a-3p	STAT3	COL_6hr_High	6hr_High
hsa-miR-92a-3p	STAT3	DSF_6hr_High	6hr_High
hsa-miR-92a-3p	STAT3	PAN_6hr_High	6hr_High
hsa-miR-92a-3p	DYNC1H1	LS_6hr_High	6hr_High
hsa-miR-92a-3p	LDLR	EE_6hr_High	6hr_High
hsa-miR-92a-3p	NFKB1	PAN_3hr_Middle	3hr_Middle
hsa-miR-92a-3p	STAT3	DIL_3hr_Middle	3hr_Middle
hsa-miR-92a-3p	LDLR	EE_3hr_Middle	3hr_Middle
hsa-miR-92a-3p	ACLY	DIL_3hr_Middle	3hr_Middle
hsa-miR-92a-3p	STAT3	DIL_3hr_Low	3hr_Low
hsa-miR-92a-3p	LDLR	EE_3hr_Low	3hr_Low
hsa-miR-92a-3p	NFKB1	PAN_3hr_High	3hr_High
hsa-miR-92a-3p	STAT3	DIL_3hr_High	3hr_High
hsa-miR-92a-3p	STAT3	PAN_3hr_High	3hr_High
hsa-miR-92a-3p	LDLR	EE_3hr_High	3hr_High
hsa-miR-92a-3p	STAT3	DSF_24hr_Middle	24hr_Middle
hsa-miR-92a-3p	LDLR	EE_24hr_Middle	24hr_Middle
hsa-miR-92a-3p	STAT3	DSF_24hr_Low	24hr_Low
hsa-miR-92a-3p	LDLR	EE_24hr_High	24hr_High
hsa-miR-92b-3p	LDLR	EE_9hr_Low	9hr_Low
hsa-miR-92b-3p	LDLR	EE_9hr_High	9hr_High
hsa-miR-92b-3p	LDLR	EE_6hr_Middle	6hr_Middle
hsa-miR-92b-3p	LDLR	EE_6hr_High	6hr_High
hsa-miR-92b-3p	LDLR	EE_3hr_Middle	3hr_Middle
hsa-miR-92b-3p	LDLR	EE_3hr_Low	3hr_Low
hsa-miR-92b-3p	LDLR	EE_3hr_High	3hr_High
hsa-miR-92b-3p	LDLR	EE_24hr_Middle	24hr_Middle
hsa-miR-92b-3p	MAPK1	EE_24hr_High	24hr_High
hsa-miR-92b-3p	LDLR	EE_24hr_High	24hr_High
hsa-miR-93-3p	ARFGAP1	ETH_9hr_Middle	9hr_Middle
hsa-miR-93-3p	ARFGAP1	ETH_9hr_Low	9hr_Low
hsa-miR-93-3p	ARFGAP1	ETH_9hr_High	9hr_High
hsa-miR-93-3p	ARFGAP1	ETH_6hr_Middle	6hr_Middle
hsa-miR-93-3p	ACLY	DIL_3hr_Middle	3hr_Middle
hsa-miR-93-3p	ARFGAP1	ETH_24hr_High	24hr_High
hsa-miR-93-5p	STAT3	COL_9hr_Middle	9hr_Middle
hsa-miR-93-5p	CAV2	EE_9hr_Middle	9hr_Middle
hsa-miR-93-5p	LDLR	EE_9hr_Low	9hr_Low
hsa-miR-93-5p	LDLR	EE_9hr_High	9hr_High
hsa-miR-93-5p	STAT3	PAN_6hr_Middle	6hr_Middle
hsa-miR-93-5p	LDLR	EE_6hr_Middle	6hr_Middle
hsa-miR-93-5p	STAT3	PAN_6hr_Low	6hr_Low
hsa-miR-93-5p	STAT3	COL_6hr_High	6hr_High
hsa-miR-93-5p	STAT3	DSF_6hr_High	6hr_High
hsa-miR-93-5p	STAT3	PAN_6hr_High	6hr_High
hsa-miR-93-5p	CAV2	COL_6hr_High	6hr_High
hsa-miR-93-5p	CAV2	PAN_6hr_High	6hr_High
hsa-miR-93-5p	LDLR	EE_6hr_High	6hr_High
hsa-miR-93-5p	STAT3	DIL_3hr_Middle	3hr_Middle
hsa-miR-93-5p	LDLR	EE_3hr_Middle	3hr_Middle
hsa-miR-93-5p	STAT3	DIL_3hr_Low	3hr_Low
hsa-miR-93-5p	LDLR	EE_3hr_Low	3hr_Low
hsa-miR-93-5p	STAT3	DIL_3hr_High	3hr_High
hsa-miR-93-5p	STAT3	PAN_3hr_High	3hr_High
hsa-miR-93-5p	LDLR	EE_3hr_High	3hr_High
hsa-miR-93-5p	STAT3	DSF_24hr_Middle	24hr_Middle
hsa-miR-93-5p	CAV2	COL_24hr_Middle	24hr_Middle
hsa-miR-93-5p	LDLR	EE_24hr_Middle	24hr_Middle
hsa-miR-93-5p	STAT3	DSF_24hr_Low	24hr_Low
hsa-miR-93-5p	CAV2	COL_24hr_High	24hr_High
hsa-miR-93-5p	LDLR	EE_24hr_High	24hr_High
hsa-miR-9-5p	VIM	COL_9hr_Middle	9hr_Middle
hsa-miR-9-5p	VIM	COL_9hr_High	9hr_High
hsa-miR-9-5p	FOXO1	DSF_6hr_High	6hr_High
hsa-miR-9-5p	NFKB1	COL_6hr_High	6hr_High
hsa-miR-9-5p	VIM	COL_6hr_High	6hr_High
hsa-miR-9-5p	FOXO1	ADP_3hr_Middle	3hr_Middle
hsa-miR-9-5p	NFKB1	PAN_3hr_Middle	3hr_Middle
hsa-miR-9-5p	NFKB1	PAN_3hr_High	3hr_High
hsa-miR-9-5p	VIM	COL_24hr_Middle	24hr_Middle
hsa-miR-9-5p	VIM	COL_24hr_High	24hr_High
hsa-miR-96-5p	DYNC1H1	COL_9hr_High	9hr_High
hsa-miR-96-5p	FOXO1	DSF_6hr_High	6hr_High
hsa-miR-96-5p	DYNC1H1	LS_6hr_High	6hr_High
hsa-miR-96-5p	FOXO1	ADP_3hr_Middle	3hr_Middle
hsa-miR-98-5p	AHR	ADP_9hr_Middle	9hr_Middle
hsa-miR-98-5p	AHR	DIL_9hr_Middle	9hr_Middle
hsa-miR-98-5p	AHR	ETN_9hr_Middle	9hr_Middle
hsa-miR-98-5p	IRS2	TC_9hr_High	9hr_High
hsa-miR-98-5p	AHR	AMT_9hr_High	9hr_High
hsa-miR-98-5p	FAS	COL_9hr_High	9hr_High
hsa-miR-98-5p	AHR	HYZ_6hr_Middle	6hr_Middle
hsa-miR-98-5p	AHR	ADP_6hr_Low	6hr_Low
hsa-miR-98-5p	FOXO1	DSF_6hr_High	6hr_High
hsa-miR-98-5p	IRS2	COL_6hr_High	6hr_High
hsa-miR-98-5p	IRS2	ETH_6hr_High	6hr_High
hsa-miR-98-5p	AHR	DSF_6hr_High	6hr_High
hsa-miR-98-5p	AHR	HYZ_6hr_High	6hr_High
hsa-miR-98-5p	FOXO1	ADP_3hr_Middle	3hr_Middle
hsa-miR-98-5p	AHR	ADP_3hr_Middle	3hr_Middle
hsa-miR-98-5p	AHR	ETN_3hr_Low	3hr_Low
hsa-miR-98-5p	IRS2	ETH_3hr_High	3hr_High
hsa-miR-98-5p	IL6	PAN_3hr_High	3hr_High
hsa-miR-98-5p	AHR	VA_24hr_High	24hr_High
mmu-miR-210-3p	NFKB1	COL_6hr_High	6hr_High
mmu-miR-210-3p	NFKB1	PAN_3hr_Middle	3hr_Middle
mmu-miR-210-3p	NFKB1	PAN_3hr_High	3hr_High

## Sheet: hsa-miR-335
Supplementary Table S3
FADS1	LDLR	ACSL1	PPARA			single dose_up regulated	9
SREBF1	SREBF1	ACSL3	UGCG			repeat dose_up regulated	12
ACSL3	FOXA2	FADS1	INSIG2			single dose_down regulated	12
FADS2	PPARA	FADS2	LDLR			repeat dose_down regulated	10
LDLR	ACSL3	FOXA2	FOXO1
ACSL1	UGCG	FOXO1	IL6
INSIG2	AGPAT3	INSIG2	FOXA2
PNPLA3	MAPK1	LDLR	MAPK1
FOXA2	FADS2	PNPLA3	AGPAT3
FOXO1	PNPLA3	PPARA
	INSIG2	SREBF1
	FOXO1	TLR4
