# Supplementary material for: Mechanistically linked serum miRNAs distinguish between drug induced and fatty liver disease of different grades
Source: Sci Rep. 2016 Apr 5;6:23709. doi: 10.1038/srep23709 (PMC4820692; doi:10.1038/srep23709)
Supplement: Supplementary Table S4 [file srep23709-s3.xls]

## Sheet: PPI_single dose
Supplementary Table S4
#node1	node2	node1_string_id	node2_string_id	node1_external_id	node2_external_id	neighborhood	fusion	cooccurence	homology	coexpression	experimental	knowledge	textmining	combined_score
ABCA1	PPARA	991058	979024	ENSP00000363868	ENSP00000262735	0	0	0	0	0	0	0.9	0.907	0.99
IRS2	MAPK1	991296	976120	ENSP00000365016	ENSP00000215832	0	0	0	0	0	0	0.8	0.374	0.866
ABCA1	IL6	991058	978411	ENSP00000363868	ENSP00000258743	0	0	0	0	0	0	0	0.867	0.867
ANXA5	VIM	981787	976640	ENSP00000296511	ENSP00000224237	0	0.002	0	0	0.694	0	0	0.306	0.768
IRS2	AKT1	991296	980037	ENSP00000365016	ENSP00000270202	0	0	0	0	0	0	0	0.963	0.962
PPARA	MAPK1	979024	976120	ENSP00000262735	ENSP00000215832	0	0	0	0	0	0.621	0	0.302	0.717
PPARG	MAPK1	981074	976120	ENSP00000287820	ENSP00000215832	0	0	0	0	0	0.621	0	0.467	0.784
LDLR	TGFB1	977858	976503	ENSP00000252444	ENSP00000221930	0	0	0	0	0	0	0	0.411	0.411
FOXO1	ANGPTL4	992035	982415	ENSP00000368880	ENSP00000301455	0	0	0	0	0	0	0	0.821	0.821
STAT3	TGFB1	979431	976503	ENSP00000264657	ENSP00000221930	0	0	0	0	0	0	0	0.532	0.532
SREBF1	HNF4A	988003	983835	ENSP00000348069	ENSP00000312987	0	0	0	0	0	0.621	0	0.836	0.934
CAV1	TGFB1	986782	976503	ENSP00000339191	ENSP00000221930	0	0	0	0	0	0	0.9	0.851	0.984
SREBF1	INSIG2	988003	977482	ENSP00000348069	ENSP00000245787	0	0	0	0	0	0	0	0.609	0.609
PPARG	STAT3	981074	979431	ENSP00000287820	ENSP00000264657	0	0	0	0	0	0	0	0.508	0.508
IRS2	SOCS3	991296	985728	ENSP00000365016	ENSP00000330341	0	0	0	0	0	0.621	0.8	0.66	0.97
TLR4	PPARG	990907	981074	ENSP00000363089	ENSP00000287820	0	0	0	0	0.052	0	0	0.464	0.463
ANXA2	CAV1	987719	986782	ENSP00000346032	ENSP00000339191	0	0	0	0	0.112	0	0	0.412	0.442
ACSL3	MGLL	988310	979526	ENSP00000350012	ENSP00000265052	0	0	0	0	0	0	0.8	0.17	0.822
FOXO1	IRS1	992035	982844	ENSP00000368880	ENSP00000304895	0	0	0	0	0	0	0	0.61	0.609
ANXA5	AKT1	981787	980037	ENSP00000296511	ENSP00000270202	0	0	0	0	0	0	0	0.566	0.565
ABCA1	LDLR	991058	977858	ENSP00000363868	ENSP00000252444	0	0	0	0	0	0	0	0.752	0.752
CPT2	ACSL1	990372	980678	ENSP00000360541	ENSP00000281455	0	0	0	0	0.113	0	0.9	0.341	0.933
AKT1	TGFB1	980037	976503	ENSP00000270202	ENSP00000221930	0	0	0	0	0	0	0	0.927	0.927
IL6	TGFB1	978411	976503	ENSP00000258743	ENSP00000221930	0	0	0	0	0	0	0	0.968	0.968
SREBF1	FADS2	988003	980531	ENSP00000348069	ENSP00000278840	0	0	0	0	0	0	0	0.43	0.43
TLR4	TGFB1	990907	976503	ENSP00000363089	ENSP00000221930	0	0	0	0	0	0	0	0.468	0.468
AKT1	VIM	980037	976640	ENSP00000270202	ENSP00000224237	0	0	0	0	0	0.62	0.9	0.901	0.995
IRS1	PPARG	982844	981074	ENSP00000304895	ENSP00000287820	0	0	0	0	0	0	0	0.66	0.659
HNF4A	MAPK1	983835	976120	ENSP00000312987	ENSP00000215832	0	0	0	0	0	0.62	0	0.38	0.748
FOXA2	IRS1	984114	982844	ENSP00000315955	ENSP00000304895	0	0	0	0	0	0	0	0.842	0.842
TGFB1	MAPK1	976503	976120	ENSP00000221930	ENSP00000215832	0	0	0	0	0	0	0.9	0.901	0.989
MAPK9	STAT3	984706	979431	ENSP00000321410	ENSP00000264657	0	0	0	0	0	0.621	0	0.503	0.798
CAV1	VIM	986782	976640	ENSP00000339191	ENSP00000224237	0	0	0	0	0.281	0	0	0.345	0.485
PPARA	TGFB1	979024	976503	ENSP00000262735	ENSP00000221930	0	0	0	0	0	0	0	0.426	0.425
SOCS3	AKT1	985728	980037	ENSP00000330341	ENSP00000270202	0	0	0	0	0	0	0	0.54	0.54
SOCS3	STAT3	985728	979431	ENSP00000330341	ENSP00000264657	0	0	0	0	0.155	0	0.9	0.966	0.996
FOXO1	PPARA	992035	979024	ENSP00000368880	ENSP00000262735	0	0	0	0	0	0	0	0.41	0.409
STAT3	IL6	979431	978411	ENSP00000264657	ENSP00000258743	0	0	0	0	0	0	0.9	0.975	0.997
IRS2	IL6	991296	978411	ENSP00000365016	ENSP00000258743	0	0	0	0	0	0	0	0.43	0.43
IRS2	SOCS2	991296	986814	ENSP00000365016	ENSP00000339428	0	0	0	0	0	0	0.8	0.33	0.856
AKT1	STAT3	980037	979431	ENSP00000270202	ENSP00000264657	0	0	0	0	0	0	0	0.954	0.954
CAV1	MAPK1	986782	976120	ENSP00000339191	ENSP00000215832	0	0	0	0	0	0.621	0	0.318	0.724
STAT3	PRKAB1	979431	976866	ENSP00000264657	ENSP00000229328	0	0	0	0	0	0	0.8	0	0.8
VIM	TGFB1	976640	976503	ENSP00000224237	ENSP00000221930	0	0	0	0	0	0.64	0	0.543	0.824
SOCS3	PPARG	985728	981074	ENSP00000330341	ENSP00000287820	0	0	0	0	0	0	0	0.412	0.412
CAV1	IRS1	986782	982844	ENSP00000339191	ENSP00000304895	0	0	0	0	0	0.621	0.9	0.865	0.994
ABCA1	SREBF1	991058	988003	ENSP00000363868	ENSP00000348069	0	0	0	0	0	0	0	0.628	0.627
PPARG	IL6	981074	978411	ENSP00000287820	ENSP00000258743	0	0	0	0	0	0	0	0.929	0.929
IRS2	IRS1	991296	982844	ENSP00000365016	ENSP00000304895	0	0	0	0.875	0	0.621	0.9	0.972	0.964
AKT1	LDLR	980037	977858	ENSP00000270202	ENSP00000252444	0	0	0	0	0	0	0	0.434	0.434
PPARG	LDLR	981074	977858	ENSP00000287820	ENSP00000252444	0	0	0	0	0	0	0	0.567	0.567
ANGPTL4	PPARG	982415	981074	ENSP00000301455	ENSP00000287820	0	0	0	0	0	0	0	0.902	0.902
MAPK9	IRS1	984706	982844	ENSP00000321410	ENSP00000304895	0	0	0	0	0	0.621	0	0.884	0.953
PPARG	AHR	981074	977302	ENSP00000287820	ENSP00000242057	0	0	0	0	0	0	0	0.886	0.886
IRS1	IL6	982844	978411	ENSP00000304895	ENSP00000258743	0	0	0	0	0	0	0	0.906	0.906
SREBF1	MAPK1	988003	976120	ENSP00000348069	ENSP00000215832	0	0	0	0	0	0.845	0	0.168	0.86
PPARG	AKT1	981074	980037	ENSP00000287820	ENSP00000270202	0	0	0	0	0	0	0	0.66	0.659
HNF4A	PPARG	983835	981074	ENSP00000312987	ENSP00000287820	0	0	0	0.727	0	0	0.9	0.47	0.911
STAT3	NFKB1	979431	976749	ENSP00000264657	ENSP00000226574	0	0	0	0	0.179	0.621	0	0.264	0.733
IL6	MAPK1	978411	976120	ENSP00000258743	ENSP00000215832	0	0	0	0	0	0	0	0.929	0.929
ANXA2	TGFB1	987719	976503	ENSP00000346032	ENSP00000221930	0	0	0	0	0	0	0	0.844	0.844
PRKAB1	TSC2	976866	976377	ENSP00000229328	ENSP00000219476	0	0	0	0	0	0	0	0.857	0.857
FOXO1	AKT1	992035	980037	ENSP00000368880	ENSP00000270202	0	0	0	0	0	0.937	0.9	0.959	0.999
CAV1	TSC2	986782	976377	ENSP00000339191	ENSP00000219476	0	0	0	0	0	0.621	0	0.085	0.629
FADS1	ELOVL5	984796	983044	ENSP00000322229	ENSP00000306640	0	0	0	0	0.102	0.078	0.9	0.521	0.951
ACAT1	ACLY	979678	977997	ENSP00000265838	ENSP00000253792	0	0	0	0	0.095	0	0.8	0.319	0.859
SREBF1	PPARA	988003	979024	ENSP00000348069	ENSP00000262735	0	0	0	0	0	0	0	0.66	0.659
ANXA2	IL6	987719	978411	ENSP00000346032	ENSP00000258743	0	0	0	0	0	0	0	0.468	0.456
ELOVL5	FADS2	983044	980531	ENSP00000306640	ENSP00000278840	0	0	0	0	0.069	0.078	0.9	0.566	0.954
SOCS2	IL6	986814	978411	ENSP00000339428	ENSP00000258743	0	0	0	0	0	0	0	0.437	0.436
SOCS3	IL6	985728	978411	ENSP00000330341	ENSP00000258743	0	0	0	0	0.274	0	0.9	0.947	0.995
ANXA2	ANXA5	987719	981787	ENSP00000346032	ENSP00000296511	0	0	0	0.927	0.748	0	0	0.562	0.752
FAS	CAV1	987986	986782	ENSP00000347979	ENSP00000339191	0	0	0	0	0	0.621	0	0	0.621
IRS2	PPARA	991296	979024	ENSP00000365016	ENSP00000262735	0	0	0	0	0	0	0	0.859	0.859
CPT2	PPARG	990372	981074	ENSP00000360541	ENSP00000287820	0	0	0	0	0	0	0	0.43	0.43
PRKAA1	STAT3	987738	979431	ENSP00000346148	ENSP00000264657	0	0	0	0	0	0	0.8	0	0.8
FADS1	FADS2	984796	980531	ENSP00000322229	ENSP00000278840	0	0	0.525	0.954	0.651	0	0	0.893	0.665
IL6	LDLR	978411	977858	ENSP00000258743	ENSP00000252444	0	0	0	0	0	0	0	0.894	0.894
PPARA	IL6	979024	978411	ENSP00000262735	ENSP00000258743	0	0	0	0	0	0	0	0.54	0.54
PPARG	PPARA	981074	979024	ENSP00000287820	ENSP00000262735	0	0	0	0.943	0	0	0.9	0.971	0.905
IRS2	STAT3	991296	979431	ENSP00000365016	ENSP00000264657	0	0	0	0	0	0	0	0.659	0.651
MGLL	PNPLA3	979526	976169	ENSP00000265052	ENSP00000216180	0	0	0	0	0	0	0.9	0.237	0.918
FOXO1	PPARG	992035	981074	ENSP00000368880	ENSP00000287820	0	0	0	0	0	0.621	0	0.563	0.823
CAV1	CAV2	986782	976576	ENSP00000339191	ENSP00000222693	0	0	0	0.884	0.9	0.937	0	0.966	0.993
PRKAA1	PRKAB1	987738	976866	ENSP00000346148	ENSP00000229328	0	0	0	0	0	0.993	0.9	0.797	0.999
SREBF1	PPARG	988003	981074	ENSP00000348069	ENSP00000287820	0	0	0	0	0	0	0	0.751	0.75
ACSL3	FADS2	988310	980531	ENSP00000350012	ENSP00000278840	0	0	0	0	0	0	0.9	0.18	0.91
IRS1	MAPK1	982844	976120	ENSP00000304895	ENSP00000215832	0	0	0	0	0	0.621	0.9	0.509	0.978
CPT2	ACSL3	990372	988310	ENSP00000360541	ENSP00000350012	0	0	0	0	0.067	0	0.9	0.182	0.913
IRS1	TSC2	982844	976377	ENSP00000304895	ENSP00000219476	0	0	0	0	0	0	0	0.516	0.516
SOCS2	STAT3	986814	979431	ENSP00000339428	ENSP00000264657	0	0	0	0	0	0	0	0.543	0.543
ACSL1	PPARA	980678	979024	ENSP00000281455	ENSP00000262735	0	0	0	0	0.079	0	0.9	0.331	0.929
TLR4	SOCS3	990907	985728	ENSP00000363089	ENSP00000330341	0	0	0	0	0	0	0	0.516	0.516
ELOVL2	ELOVL5	987811	983044	ENSP00000346693	ENSP00000306640	0	0	0	0.95	0	0	0.9	0.751	0.903
ELOVL2	FADS2	987811	980531	ENSP00000346693	ENSP00000278840	0	0	0	0	0.052	0.078	0.9	0.731	0.971
IRS2	SREBF1	991296	988003	ENSP00000365016	ENSP00000348069	0	0	0	0	0	0	0	0.515	0.515
SOCS2	SOCS3	986814	985728	ENSP00000339428	ENSP00000330341	0	0	0	0.818	0.095	0.621	0.9	0.954	0.967
IL6	NFKB1	978411	976749	ENSP00000258743	ENSP00000226574	0	0	0	0	0.104	0	0.9	0.604	0.958
HNF4A	PPARA	983835	979024	ENSP00000312987	ENSP00000262735	0	0	0	0.732	0.063	0	0.9	0.412	0.91
FOXO1	IRS2	992035	991296	ENSP00000368880	ENSP00000365016	0	0	0	0	0	0	0	0.923	0.923
AKT1	TSC2	980037	976377	ENSP00000270202	ENSP00000219476	0	0	0	0	0.134	0.937	0.9	0.963	0.999
PPARG	TGFB1	981074	976503	ENSP00000287820	ENSP00000221930	0	0	0	0	0	0	0	0.531	0.53
AKT1	ACLY	980037	977997	ENSP00000270202	ENSP00000253792	0	0	0	0	0.104	0	0	0.857	0.863
ACSL1	PNPLA3	980678	976169	ENSP00000281455	ENSP00000216180	0	0	0	0	0	0	0.8	0.072	0.802
GLUD1	ACLY	980471	977997	ENSP00000277865	ENSP00000253792	0	0	0	0	0.154	0	0.8	0.18	0.838
ANXA2	VIM	987719	976640	ENSP00000346032	ENSP00000224237	0	0.002	0	0	0.474	0	0	0.429	0.672
SREBF1	ACLY	988003	977997	ENSP00000348069	ENSP00000253792	0	0	0	0	0.072	0	0	0.686	0.682
FOXA2	AKT1	984114	980037	ENSP00000315955	ENSP00000270202	0	0	0	0	0	0	0.9	0.857	0.984
FOXO1	TSC2	992035	976377	ENSP00000368880	ENSP00000219476	0	0	0	0	0	0.621	0	0.885	0.953
FOXO1	SREBF1	992035	988003	ENSP00000368880	ENSP00000348069	0	0	0	0	0	0	0	0.464	0.463
NFKB1	MAPK1	976749	976120	ENSP00000226574	ENSP00000215832	0	0	0	0	0	0	0.9	0.238	0.918
SREBF1	IRS1	988003	982844	ENSP00000348069	ENSP00000304895	0	0	0	0	0	0	0	0.43	0.43
CPT2	ACLY	990372	977997	ENSP00000360541	ENSP00000253792	0	0	0	0	0.112	0.113	0	0.341	0.409
ANXA5	MAPK1	981787	976120	ENSP00000296511	ENSP00000215832	0	0	0	0	0.056	0	0	0.412	0.412
ANXA5	IL6	981787	978411	ENSP00000296511	ENSP00000258743	0	0	0	0	0	0	0	0.579	0.57
GK	PPARG	991915	981074	ENSP00000368226	ENSP00000287820	0	0	0	0	0	0	0	0.426	0.425
MAPK9	IL6	984706	978411	ENSP00000321410	ENSP00000258743	0	0	0	0	0	0	0	0.532	0.532
CAV1	AKT1	986782	980037	ENSP00000339191	ENSP00000270202	0	0	0	0	0	0	0.9	0.61	0.958
IL6	VIM	978411	976640	ENSP00000258743	ENSP00000224237	0	0	0	0	0	0	0	0.465	0.465
TLR4	AKT1	990907	980037	ENSP00000363089	ENSP00000270202	0	0	0	0	0	0	0	0.907	0.907
FOXO1	IL6	992035	978411	ENSP00000368880	ENSP00000258743	0	0	0	0	0	0	0.9	0.332	0.928
SOCS3	IRS1	985728	982844	ENSP00000330341	ENSP00000304895	0	0	0	0	0	0.621	0.8	0.935	0.994
TLR4	IL6	990907	978411	ENSP00000363089	ENSP00000258743	0	0	0	0	0	0	0	0.84	0.839
HNF4A	AKT1	983835	980037	ENSP00000312987	ENSP00000270202	0	0	0	0	0	0	0	0.54	0.54
AKT1	NFKB1	980037	976749	ENSP00000270202	ENSP00000226574	0	0	0	0	0	0.288	0.9	0.309	0.944
SREBF1	AKT1	988003	980037	ENSP00000348069	ENSP00000270202	0	0	0	0	0	0	0	0.429	0.429
SREBF1	CAV1	988003	986782	ENSP00000348069	ENSP00000339191	0	0	0	0	0	0	0	0.828	0.828
FOXO1	HNF4A	992035	983835	ENSP00000368880	ENSP00000312987	0	0	0	0	0	0.846	0	0.32	0.888
PPARA	LDLR	979024	977858	ENSP00000262735	ENSP00000252444	0	0	0	0	0	0	0	0.47	0.469
IRS1	AKT1	982844	980037	ENSP00000304895	ENSP00000270202	0	0	0	0	0	0.621	0	0.975	0.99
PRKAA1	TSC2	987738	976377	ENSP00000346148	ENSP00000219476	0	0	0	0	0	0.846	0.8	0.2	0.972
MAPK9	TGFB1	984706	976503	ENSP00000321410	ENSP00000221930	0	0	0	0	0	0	0	0.412	0.412
SREBF1	PNPLA3	988003	976169	ENSP00000348069	ENSP00000216180	0	0	0	0	0	0	0	0.403	0.402
IL6	AHR	978411	977302	ENSP00000258743	ENSP00000242057	0	0	0	0	0	0	0	0.866	0.866
TLR4	MAPK9	990907	984706	ENSP00000363089	ENSP00000321410	0	0	0	0	0	0	0	0.43	0.43
ACSL3	PNPLA3	988310	976169	ENSP00000350012	ENSP00000216180	0	0	0	0	0	0	0.8	0.124	0.808
FOXA2	HNF4A	984114	983835	ENSP00000315955	ENSP00000312987	0	0	0	0	0.061	0	0.9	0.42	0.938
GK	MGLL	991915	979526	ENSP00000368226	ENSP00000265052	0.2	0	0	0	0	0	0	0.3	0.402
FADS2	PPARA	980531	979024	ENSP00000278840	ENSP00000262735	0	0	0	0	0	0	0	0.411	0.411
TLR4	NFKB1	990907	976749	ENSP00000363089	ENSP00000226574	0	0	0	0	0	0	0.8	0.379	0.867
IRS2	PPARG	991296	981074	ENSP00000365016	ENSP00000287820	0	0	0	0	0	0	0	0.528	0.528
TLR4	MAPK1	990907	976120	ENSP00000363089	ENSP00000215832	0	0	0	0	0	0	0.8	0.926	0.984
STAT3	VIM	979431	976640	ENSP00000264657	ENSP00000224237	0	0	0	0	0	0	0	0.9	0.898
ELOVL2	FADS1	987811	984796	ENSP00000346693	ENSP00000322229	0	0	0	0	0	0.078	0.9	0.723	0.97
AKT1	PPARA	980037	979024	ENSP00000270202	ENSP00000262735	0	0	0	0	0	0	0	0.515	0.515
ACSL1	MGLL	980678	979526	ENSP00000281455	ENSP00000265052	0	0	0	0	0.09	0	0.8	0.162	0.826
CPT2	PPARA	990372	979024	ENSP00000360541	ENSP00000262735	0	0	0	0	0.068	0	0.9	0.428	0.939
IRS1	STAT3	982844	979431	ENSP00000304895	ENSP00000264657	0	0	0	0	0	0	0	0.7	0.693
AKT1	IL6	980037	978411	ENSP00000270202	ENSP00000258743	0	0	0	0	0	0	0	0.946	0.946
SOCS2	IRS1	986814	982844	ENSP00000339428	ENSP00000304895	0	0	0	0	0	0	0.8	0.371	0.865
TLR4	STAT3	990907	979431	ENSP00000363089	ENSP00000264657	0	0	0	0	0	0	0	0.902	0.902
ANXA6	CAV1	987788	986782	ENSP00000346550	ENSP00000339191	0	0	0	0	0	0	0	0.8	0.8
ABCA1	PPARG	991058	981074	ENSP00000363868	ENSP00000287820	0	0	0	0	0	0	0	0.67	0.669
ANGPTL4	PPARA	982415	979024	ENSP00000301455	ENSP00000262735	0	0	0	0	0	0	0.9	0.379	0.933
LDLR	MAPK1	977858	976120	ENSP00000252444	ENSP00000215832	0	0	0	0	0	0	0	0.859	0.859
SREBF1	LDLR	988003	977858	ENSP00000348069	ENSP00000252444	0	0	0	0	0.052	0	0	0.61	0.609
TSC2	MAPK1	976377	976120	ENSP00000219476	ENSP00000215832	0	0	0	0	0	0.846	0.9	0.857	0.997
FOXO1	STAT3	992035	979431	ENSP00000368880	ENSP00000264657	0	0	0	0	0	0	0.9	0.896	0.988
STAT3	MAPK1	979431	976120	ENSP00000264657	ENSP00000215832	0	0	0	0	0	0.619	0.9	0.924	0.996
IRS1	PPARA	982844	979024	ENSP00000304895	ENSP00000262735	0	0	0	0	0	0	0	0.467	0.467
FADS1	PPARA	984796	979024	ENSP00000322229	ENSP00000262735	0	0	0	0	0	0	0.9	0.341	0.929
ACSL1	FADS2	980678	980531	ENSP00000281455	ENSP00000278840	0	0	0	0	0	0	0.9	0.341	0.929

## Sheet: PPI_repeat_dose
Supplementary Table S4
#node1	node2	node1_string_id	node2_string_id	node1_external_id	node2_external_id	neighborhood	fusion	cooccurence	homology	coexpression	experimental	knowledge	textmining	combined_score
LCAT	LDLR	979296	977858	ENSP00000264005	ENSP00000252444	0	0	0	0	0	0	0	0.565	0.565
FOXA2	IRS1	984114	982844	ENSP00000315955	ENSP00000304895	0	0	0	0	0	0	0	0.842	0.842
SOCS2	STAT3	986814	979431	ENSP00000339428	ENSP00000264657	0	0	0	0	0	0	0	0.543	0.543
DGAT1	LCAT	985965	979296	ENSP00000332258	ENSP00000264005	0	0	0	0	0	0.291	0	0.317	0.483
FOXO1	ANGPTL4	992035	982415	ENSP00000368880	ENSP00000301455	0	0	0	0	0	0	0	0.821	0.821
ACAT1	ACLY	979678	977997	ENSP00000265838	ENSP00000253792	0	0	0	0	0.095	0	0.8	0.319	0.859
AKT2	NFKB1	993239	976749	ENSP00000375892	ENSP00000226574	0	0	0	0	0	0.088	0.8	0.193	0.832
CAV1	CAV2	986782	976576	ENSP00000339191	ENSP00000222693	0	0	0	0.884	0.9	0.937	0	0.966	0.993
ACSL1	MGLL	980678	979526	ENSP00000281455	ENSP00000265052	0	0	0	0	0.09	0	0.8	0.162	0.826
PRKAA1	STAT3	987738	979431	ENSP00000346148	ENSP00000264657	0	0	0	0	0	0	0.8	0	0.8
FOXO1	STAT3	992035	979431	ENSP00000368880	ENSP00000264657	0	0	0	0	0	0	0.9	0.896	0.988
FOXO1	IRS2	992035	991296	ENSP00000368880	ENSP00000365016	0	0	0	0	0	0	0	0.923	0.923
PTEN	MAPK1	990463	976120	ENSP00000361021	ENSP00000215832	0	0	0	0	0.056	0	0	0.507	0.507
ANXA2	VIM	987719	976640	ENSP00000346032	ENSP00000224237	0	0.002	0	0	0.474	0	0	0.429	0.672
CPT2	PPARA	990372	979024	ENSP00000360541	ENSP00000262735	0	0	0	0	0.068	0	0.9	0.428	0.939
ABCA1	SCAP	991058	979631	ENSP00000363868	ENSP00000265565	0	0	0	0	0	0	0	0.425	0.424
PTEN	CAV1	990463	986782	ENSP00000361021	ENSP00000339191	0	0	0	0	0	0.62	0	0.308	0.719
ABCA1	LCAT	991058	979296	ENSP00000363868	ENSP00000264005	0	0	0	0	0	0	0	0.752	0.752
ROCK2	MAPK1	984318	976120	ENSP00000317985	ENSP00000215832	0	0	0	0.655	0.052	0.078	0.8	0.169	0.809
FAS	CAV1	987986	986782	ENSP00000347979	ENSP00000339191	0	0	0	0	0	0.621	0	0	0.621
MAPK9	IL18	984706	980614	ENSP00000321410	ENSP00000280357	0	0	0	0	0	0	0.9	0.269	0.921
IRS2	SOCS2	991296	986814	ENSP00000365016	ENSP00000339428	0	0	0	0	0	0	0.8	0.33	0.856
ANXA5	VIM	981787	976640	ENSP00000296511	ENSP00000224237	0	0.002	0	0	0.694	0	0	0.306	0.768
AKT2	VIM	993239	976640	ENSP00000375892	ENSP00000224237	0	0	0	0	0	0.62	0	0.236	0.69
ANXA6	CAV1	987788	986782	ENSP00000346550	ENSP00000339191	0	0	0	0	0	0	0	0.8	0.8
ACSL1	PPARA	980678	979024	ENSP00000281455	ENSP00000262735	0	0	0	0	0.079	0	0.9	0.331	0.929
MGLL	PNPLA3	979526	976169	ENSP00000265052	ENSP00000216180	0	0	0	0	0	0	0.9	0.237	0.918
ANXA2	CAV1	987719	986782	ENSP00000346032	ENSP00000339191	0	0	0	0	0.112	0	0	0.412	0.442
ELOVL5	FADS2	983044	980531	ENSP00000306640	ENSP00000278840	0	0	0	0	0.069	0.078	0.9	0.566	0.954
NFKB1	MAPK1	976749	976120	ENSP00000226574	ENSP00000215832	0	0	0	0	0	0	0.9	0.238	0.918
SNAP23	VIM	977695	976640	ENSP00000249647	ENSP00000224237	0	0	0	0	0	0	0	0.817	0.817
CAV1	TGFB1	986782	976503	ENSP00000339191	ENSP00000221930	0	0	0	0	0	0	0.9	0.851	0.984
SREBF1	IRS1	988003	982844	ENSP00000348069	ENSP00000304895	0	0	0	0	0	0	0	0.43	0.43
ABCA1	PPARA	991058	979024	ENSP00000363868	ENSP00000262735	0	0	0	0	0	0	0.9	0.907	0.99
CPT2	ACSL1	990372	980678	ENSP00000360541	ENSP00000281455	0	0	0	0	0.113	0	0.9	0.341	0.933
IRS2	IRS1	991296	982844	ENSP00000365016	ENSP00000304895	0	0	0	0.875	0	0.621	0.9	0.972	0.964
NSF	SNAP23	993815	977695	ENSP00000381293	ENSP00000249647	0	0	0	0	0	0.41	0	0.66	0.785
ACSL3	MGLL	988310	979526	ENSP00000350012	ENSP00000265052	0	0	0	0	0	0	0.8	0.17	0.822
SCAP	LDLR	979631	977858	ENSP00000265565	ENSP00000252444	0	0	0	0	0	0	0	0.563	0.563
ANXA2	TGFB1	987719	976503	ENSP00000346032	ENSP00000221930	0	0	0	0	0	0	0	0.844	0.844
HNF4A	PPARA	983835	979024	ENSP00000312987	ENSP00000262735	0	0	0	0.732	0.063	0	0.9	0.412	0.91
IRS2	MAPK1	991296	976120	ENSP00000365016	ENSP00000215832	0	0	0	0	0	0	0.8	0.374	0.866
FOXO1	HNF4A	992035	983835	ENSP00000368880	ENSP00000312987	0	0	0	0	0	0.846	0	0.32	0.888
SOCS2	IRS1	986814	982844	ENSP00000339428	ENSP00000304895	0	0	0	0	0	0	0.8	0.371	0.865
AKT2	IRS2	993239	991296	ENSP00000375892	ENSP00000365016	0	0	0	0	0	0	0	0.733	0.727
FOXO1	SREBF1	992035	988003	ENSP00000368880	ENSP00000348069	0	0	0	0	0	0	0	0.464	0.463
STAT3	MAPK1	979431	976120	ENSP00000264657	ENSP00000215832	0	0	0	0	0	0.619	0.9	0.924	0.996
CAV1	MAPK1	986782	976120	ENSP00000339191	ENSP00000215832	0	0	0	0	0	0.621	0	0.318	0.724
MGLL	LCAT	979526	979296	ENSP00000265052	ENSP00000264005	0	0	0	0	0	0.359	0	0.169	0.419
PTEN	ROCK2	990463	984318	ENSP00000361021	ENSP00000317985	0	0	0	0	0.118	0	0.9	0.445	0.942
PTEN	VIM	990463	976640	ENSP00000361021	ENSP00000224237	0	0	0	0	0	0	0	0.411	0.411
VIM	TGFB1	976640	976503	ENSP00000224237	ENSP00000221930	0	0	0	0	0	0.64	0	0.543	0.824
SREBF1	LDLR	988003	977858	ENSP00000348069	ENSP00000252444	0	0	0	0	0.052	0	0	0.61	0.609
PTEN	STAT3	990463	979431	ENSP00000361021	ENSP00000264657	0	0	0	0	0	0	0	0.562	0.562
SREBF1	DGAT1	988003	985965	ENSP00000348069	ENSP00000332258	0	0	0	0	0	0	0	0.462	0.462
PPARA	MAPK1	979024	976120	ENSP00000262735	ENSP00000215832	0	0	0	0	0	0.621	0	0.302	0.717
LDLR	TGFB1	977858	976503	ENSP00000252444	ENSP00000221930	0	0	0	0	0	0	0	0.411	0.411
STAT3	VIM	979431	976640	ENSP00000264657	ENSP00000224237	0	0	0	0	0	0	0	0.9	0.898
SREBF1	CAV1	988003	986782	ENSP00000348069	ENSP00000339191	0	0	0	0	0	0	0	0.828	0.828
ELOVL2	FADS1	987811	984796	ENSP00000346693	ENSP00000322229	0	0	0	0	0	0.078	0.9	0.723	0.97
TGFB1	MAPK1	976503	976120	ENSP00000221930	ENSP00000215832	0	0	0	0	0	0	0.9	0.901	0.989
LDLR	MAPK1	977858	976120	ENSP00000252444	ENSP00000215832	0	0	0	0	0	0	0	0.859	0.859
ELOVL2	ELOVL5	987811	983044	ENSP00000346693	ENSP00000306640	0	0	0	0.95	0	0	0.9	0.751	0.903
AKT2	PTEN	993239	990463	ENSP00000375892	ENSP00000361021	0	0	0	0	0	0	0.8	0.773	0.95
CPT2	ACSL3	990372	988310	ENSP00000360541	ENSP00000350012	0	0	0	0	0.067	0	0.9	0.182	0.913
ANGPTL4	PPARA	982415	979024	ENSP00000301455	ENSP00000262735	0	0	0	0	0	0	0.9	0.379	0.933
FOXO1	IRS1	992035	982844	ENSP00000368880	ENSP00000304895	0	0	0	0	0	0	0	0.61	0.609
HNF4A	MAPK1	983835	976120	ENSP00000312987	ENSP00000215832	0	0	0	0	0	0.62	0	0.38	0.748
SREBF1	PNPLA3	988003	976169	ENSP00000348069	ENSP00000216180	0	0	0	0	0	0	0	0.403	0.402
PTEN	IRS1	990463	982844	ENSP00000361021	ENSP00000304895	0	0	0	0	0	0.236	0	0.563	0.643
IRS1	STAT3	982844	979431	ENSP00000304895	ENSP00000264657	0	0	0	0	0	0	0	0.7	0.693
SREBF1	HNF4A	988003	983835	ENSP00000348069	ENSP00000312987	0	0	0	0	0	0.621	0	0.836	0.934
SCAP	INSIG2	979631	977482	ENSP00000265565	ENSP00000245787	0	0	0	0	0	0.846	0.9	0.929	0.998
MAPK9	STAT3	984706	979431	ENSP00000321410	ENSP00000264657	0	0	0	0	0	0.621	0	0.503	0.798
SREBF1	SCAP	988003	979631	ENSP00000348069	ENSP00000265565	0	0	0	0	0.055	0	0	0.642	0.641
FADS1	FADS2	984796	980531	ENSP00000322229	ENSP00000278840	0	0	0.525	0.954	0.651	0	0	0.893	0.665
IRS1	PPARA	982844	979024	ENSP00000304895	ENSP00000262735	0	0	0	0	0	0	0	0.467	0.467
SREBF1	INSIG2	988003	977482	ENSP00000348069	ENSP00000245787	0	0	0	0	0	0	0	0.609	0.609
AKT2	PNPLA3	993239	976169	ENSP00000375892	ENSP00000216180	0	0	0	0	0	0.519	0	0	0.518
ACSL1	PNPLA3	980678	976169	ENSP00000281455	ENSP00000216180	0	0	0	0	0	0	0.8	0.072	0.802
STAT3	PRKAB1	979431	976866	ENSP00000264657	ENSP00000229328	0	0	0	0	0	0	0.8	0	0.8
ANXA5	MAPK1	981787	976120	ENSP00000296511	ENSP00000215832	0	0	0	0	0.056	0	0	0.412	0.412
IL18	STAT3	980614	979431	ENSP00000280357	ENSP00000264657	0	0	0	0	0	0	0	0.894	0.894
DGAT1	PPARA	985965	979024	ENSP00000332258	ENSP00000262735	0	0	0	0	0	0	0	0.429	0.429
PTEN	TGFB1	990463	976503	ENSP00000361021	ENSP00000221930	0	0	0	0	0	0	0	0.896	0.896
IRS2	STAT3	991296	979431	ENSP00000365016	ENSP00000264657	0	0	0	0	0	0	0	0.659	0.651
FADS1	PPARA	984796	979024	ENSP00000322229	ENSP00000262735	0	0	0	0	0	0	0.9	0.341	0.929
CAV1	VIM	986782	976640	ENSP00000339191	ENSP00000224237	0	0	0	0	0.281	0	0	0.345	0.485
DGAT1	PNPLA3	985965	976169	ENSP00000332258	ENSP00000216180	0	0	0	0	0.072	0	0.9	0.146	0.909
CPT2	ACLY	990372	977997	ENSP00000360541	ENSP00000253792	0	0	0	0	0.112	0.113	0	0.341	0.409
ABCA1	SREBF1	991058	988003	ENSP00000363868	ENSP00000348069	0	0	0	0	0	0	0	0.628	0.627
IL18	MAPK1	980614	976120	ENSP00000280357	ENSP00000215832	0	0	0	0	0	0	0	0.426	0.425
FADS1	ELOVL5	984796	983044	ENSP00000322229	ENSP00000306640	0	0	0	0	0.102	0.078	0.9	0.521	0.951
IRS2	SREBF1	991296	988003	ENSP00000365016	ENSP00000348069	0	0	0	0	0	0	0	0.515	0.515
PTEN	IL18	990463	980614	ENSP00000361021	ENSP00000280357	0	0	0	0	0	0	0	0.829	0.829
ACSL1	FADS2	980678	980531	ENSP00000281455	ENSP00000278840	0	0	0	0	0	0	0.9	0.341	0.929
ACSL3	PNPLA3	988310	976169	ENSP00000350012	ENSP00000216180	0	0	0	0	0	0	0.8	0.124	0.808
GK	MGLL	991915	979526	ENSP00000368226	ENSP00000265052	0.2	0	0	0	0	0	0	0.3	0.402
FOXA2	HNF4A	984114	983835	ENSP00000315955	ENSP00000312987	0	0	0	0	0.061	0	0.9	0.42	0.938
ACSL3	FADS2	988310	980531	ENSP00000350012	ENSP00000278840	0	0	0	0	0	0	0.9	0.18	0.91
PPARA	TGFB1	979024	976503	ENSP00000262735	ENSP00000221930	0	0	0	0	0	0	0	0.426	0.425
CAV1	IRS1	986782	982844	ENSP00000339191	ENSP00000304895	0	0	0	0	0	0.621	0.9	0.865	0.994
IRS2	PPARA	991296	979024	ENSP00000365016	ENSP00000262735	0	0	0	0	0	0	0	0.859	0.859
FADS2	PPARA	980531	979024	ENSP00000278840	ENSP00000262735	0	0	0	0	0	0	0	0.411	0.411
ELOVL2	FADS2	987811	980531	ENSP00000346693	ENSP00000278840	0	0	0	0	0.052	0.078	0.9	0.731	0.971
AKT2	FOXO1	993239	992035	ENSP00000375892	ENSP00000368880	0	0	0	0	0	0	0.8	0.924	0.983
ARG1	STAT3	989603	979431	ENSP00000357066	ENSP00000264657	0	0	0	0	0	0	0	0.884	0.881
IRS2	PTEN	991296	990463	ENSP00000365016	ENSP00000361021	0	0	0	0	0	0.236	0	0.463	0.562
SREBF1	PPARA	988003	979024	ENSP00000348069	ENSP00000262735	0	0	0	0	0	0	0	0.66	0.659
ANXA2	ANXA5	987719	981787	ENSP00000346032	ENSP00000296511	0	0	0	0.927	0.748	0	0	0.562	0.752
AKT2	IRS1	993239	982844	ENSP00000375892	ENSP00000304895	0	0	0	0	0	0	0	0.764	0.759
PRKAA1	PRKAB1	987738	976866	ENSP00000346148	ENSP00000229328	0	0	0	0	0	0.993	0.9	0.797	0.999
STAT3	TGFB1	979431	976503	ENSP00000264657	ENSP00000221930	0	0	0	0	0	0	0	0.532	0.532
STAT3	NFKB1	979431	976749	ENSP00000264657	ENSP00000226574	0	0	0	0	0.179	0.621	0	0.264	0.733
SREBF1	ACLY	988003	977997	ENSP00000348069	ENSP00000253792	0	0	0	0	0.072	0	0	0.686	0.682
SREBF1	FADS2	988003	980531	ENSP00000348069	ENSP00000278840	0	0	0	0	0	0	0	0.43	0.43
ABCA1	LDLR	991058	977858	ENSP00000363868	ENSP00000252444	0	0	0	0	0	0	0	0.752	0.752
IRS1	MAPK1	982844	976120	ENSP00000304895	ENSP00000215832	0	0	0	0	0	0.621	0.9	0.509	0.978
IL18	NFKB1	980614	976749	ENSP00000280357	ENSP00000226574	0	0	0	0	0	0	0.9	0.235	0.918
SREBF1	MAPK1	988003	976120	ENSP00000348069	ENSP00000215832	0	0	0	0	0	0.845	0	0.168	0.86
FOXO1	PTEN	992035	990463	ENSP00000368880	ENSP00000361021	0	0	0	0	0	0	0	0.541	0.54
PPARA	LDLR	979024	977858	ENSP00000262735	ENSP00000252444	0	0	0	0	0	0	0	0.47	0.469
MAPK9	TGFB1	984706	976503	ENSP00000321410	ENSP00000221930	0	0	0	0	0	0	0	0.412	0.412
IL18	TGFB1	980614	976503	ENSP00000280357	ENSP00000221930	0	0	0	0	0	0	0	0.668	0.661
MAPK9	IRS1	984706	982844	ENSP00000321410	ENSP00000304895	0	0	0	0	0	0.621	0	0.884	0.953
DYNC2H1	DYNC1H1	993794	988143	ENSP00000381167	ENSP00000348965	0	0	0	0.81	0	0	0.9	0.654	0.911
PTEN	NFKB1	990463	976749	ENSP00000361021	ENSP00000226574	0	0	0	0	0	0	0	0.437	0.424
FOXO1	PPARA	992035	979024	ENSP00000368880	ENSP00000262735	0	0	0	0	0	0	0	0.41	0.409
