# Supplementary material for: Mechanistically linked serum miRNAs distinguish between drug induced and fatty liver disease of different grades
Source: Sci Rep. 2016 Apr 5;6:23709. doi: 10.1038/srep23709 (PMC4820692; doi:10.1038/srep23709)
Supplement: Supplementary Table S5 [file srep23709-s4.xls]

## Sheet: 538 miRNA-mRNAs by in silico
Supplementary Table S5
Gene	EntrezID	RefseqID	miRNA	MIMATid	miRWalk	Microt4	miRanda	mirbridge	miRDB	miRMap	miRNAMap	Pictar2	PITA	RNA22	RNAhybrid	Targetscan	SUM
ABCA1	19	NM_005502	hsa-miR-524-5p	MIMAT0002849	1	1	1	1	1	1	1	0	1	1	1	1	11
ABCA1	19	NM_005502	hsa-miR-612	MIMAT0003280	1	1	1	1	1	1	1	0	1	1	1	1	11
ABCA1	19	NM_005502	hsa-miR-144-3p	MIMAT0000436	1	1	1	0	1	1	1	1	1	1	1	1	11
ABCA1	19	NM_005502	hsa-miR-96-5p	MIMAT0000095	1	1	1	0	1	1	1	1	1	1	1	1	11
ABCA1	19	NM_005502	hsa-miR-106a-5p	MIMAT0000103	1	1	1	0	1	1	1	1	1	1	1	1	11
ABCA1	19	NM_005502	hsa-miR-27a-3p	MIMAT0000084	1	1	1	0	1	1	1	1	1	1	1	1	11
ABCA1	19	NM_005502	hsa-miR-27b-3p	MIMAT0000419	1	1	1	0	1	1	1	1	1	1	1	1	11
ABCA1	19	NM_005502	hsa-miR-33a-5p	MIMAT0000091	1	1	1	0	1	1	1	1	1	1	1	1	11
ABCA1	19	NM_005502	hsa-miR-33b-5p	MIMAT0003301	1	1	1	0	1	1	1	1	1	1	1	1	11
AHR	196	NM_001621	hsa-miR-767-5p	MIMAT0003882	1	1	1	1	1	1	0	1	1	1	1	1	11
AHR	196	NM_001621	hsa-miR-203a	MIMAT0000264	1	1	1	1	1	1	0	1	1	1	1	1	11
GLUD1	2746	NM_005271	hsa-miR-103a-3p	MIMAT0000101	1	1	1	0	1	1	1	1	1	1	1	1	11
GLUD1	2746	NM_005271	hsa-miR-107	MIMAT0000104	1	1	1	0	1	1	1	1	1	1	1	1	11
IRS2	8660	NM_003749	hsa-miR-181b-5p	MIMAT0000257	1	1	1	1	1	1	0	1	1	1	1	1	11
IRS2	8660	NM_003749	hsa-miR-181d-5p	MIMAT0002821	1	1	1	1	1	1	0	1	1	1	1	1	11
NFKB1	4790	NM_003998	hsa-miR-671-5p	MIMAT0003880	1	1	1	1	1	1	1	0	1	1	1	1	11
PPARG	5468	NM_138711	hsa-miR-130b-3p	MIMAT0000691	1	1	1	1	1	1	1	1	0	1	1	1	11
ABCA1	19	NM_005502	hsa-miR-450b-5p	MIMAT0004909	1	1	1	0	1	1	0	1	1	1	1	1	10
ABCA1	19	NM_005502	hsa-miR-1264	MIMAT0005791	1	1	1	0	1	1	0	1	1	1	1	1	10
ABCA1	19	NM_005502	hsa-miR-1271-5p	MIMAT0005796	1	1	1	0	1	1	0	1	1	1	1	1	10
ABCA1	19	NM_005502	hsa-miR-520b	MIMAT0002843	1	1	1	0	0	1	1	1	1	1	1	1	10
ABCA1	19	NM_005502	hsa-miR-520c-3p	MIMAT0002846	1	1	1	0	0	1	1	1	1	1	1	1	10
ABCA1	19	NM_005502	hsa-miR-520d-3p	MIMAT0002856	1	1	1	0	0	1	1	1	1	1	1	1	10
ABCA1	19	NM_005502	hsa-miR-520d-5p	MIMAT0002855	1	1	1	0	1	1	1	0	1	1	1	1	10
ABCA1	19	NM_005502	hsa-miR-520e	MIMAT0002825	1	1	1	0	0	1	1	1	1	1	1	1	10
ABCA1	19	NM_005502	hsa-miR-520f-3p	MIMAT0002830	1	1	1	0	0	1	1	1	1	1	1	1	10
ABCA1	19	NM_005502	hsa-miR-527	MIMAT0002862	1	1	1	0	1	1	1	0	1	1	1	1	10
ABCA1	19	NM_005502	hsa-miR-580-3p	MIMAT0003245	1	1	1	0	1	1	1	0	1	1	1	1	10
ABCA1	19	NM_005502	hsa-miR-592	MIMAT0003260	1	1	1	0	0	1	1	1	1	1	1	1	10
ABCA1	19	NM_005502	hsa-miR-597-5p	MIMAT0003265	1	1	1	0	0	1	1	1	1	1	1	1	10
ABCA1	19	NM_005502	hsa-miR-130b-3p	MIMAT0000691	1	1	1	0	0	1	1	1	1	1	1	1	10
ABCA1	19	NM_005502	hsa-miR-139-5p	MIMAT0000250	1	1	1	0	1	1	1	0	1	1	1	1	10
ABCA1	19	NM_005502	hsa-miR-758-3p	MIMAT0003879	1	1	1	0	1	1	1	0	1	1	1	1	10
ABCA1	19	NM_005502	hsa-miR-148b-3p	MIMAT0000759	0	1	1	0	1	1	1	1	1	1	1	1	10
ABCA1	19	NM_005502	hsa-miR-93-5p	MIMAT0000093	1	1	1	0	0	1	1	1	1	1	1	1	10
ABCA1	19	NM_005502	hsa-miR-149-5p	MIMAT0000450	1	1	1	0	1	1	1	0	1	1	1	1	10
ABCA1	19	NM_005502	hsa-miR-152-3p	MIMAT0000438	0	1	1	0	1	1	1	1	1	1	1	1	10
ABCA1	19	NM_005502	hsa-miR-17-5p	MIMAT0000070	1	1	1	0	0	1	1	1	1	1	1	1	10
ABCA1	19	NM_005502	hsa-miR-183-5p	MIMAT0000261	1	1	1	0	0	1	1	1	1	1	1	1	10
ABCA1	19	NM_005502	hsa-miR-106b-5p	MIMAT0000680	1	1	1	0	0	1	1	1	1	1	1	1	10
ABCA1	19	NM_005502	hsa-miR-199a-3p	MIMAT0000232	1	1	1	0	0	1	1	1	1	1	1	1	10
ABCA1	19	NM_005502	hsa-miR-20a-5p	MIMAT0000075	1	1	1	0	0	1	1	1	1	1	1	1	10
ABCA1	19	NM_005502	hsa-miR-20b-5p	MIMAT0001413	1	1	1	0	0	1	1	1	1	1	1	1	10
ABCA1	19	NM_005502	hsa-miR-23b-3p	MIMAT0000418	1	1	1	0	0	1	1	1	1	1	1	1	10
ABCA1	19	NM_005502	hsa-miR-301a-3p	MIMAT0000688	1	1	1	0	0	1	1	1	1	1	1	1	10
ABCA1	19	NM_005502	hsa-miR-302a-3p	MIMAT0000684	1	1	1	0	0	1	1	1	1	1	1	1	10
ABCA1	19	NM_005502	hsa-miR-302c-3p	MIMAT0000717	1	1	1	0	0	1	1	1	1	1	1	1	10
ABCA1	19	NM_005502	hsa-miR-324-3p	MIMAT0000762	1	1	1	0	0	1	1	1	1	1	1	1	10
ABCA1	19	NM_005502	hsa-miR-330-3p	MIMAT0000751	1	1	1	0	1	1	1	0	1	1	1	1	10
ABCA1	19	NM_005502	hsa-miR-373-3p	MIMAT0000726	1	1	1	0	0	1	1	1	1	1	1	1	10
AKT2	208	NM_001626	hsa-miR-137	MIMAT0000429	1	1	1	0	1	1	0	1	1	1	1	1	10
CAV1	857	NM_001172895	hsa-miR-552-3p	MIMAT0003215	1	1	1	0	1	1	1	1	0	1	1	1	10
CAV2	858	NM_001233	hsa-miR-144-3p	MIMAT0000436	1	1	1	0	1	1	0	1	1	1	1	1	10
CEBPA	1050	NM_004364	hsa-miR-876-3p	MIMAT0004925	1	1	1	0	1	1	0	1	1	1	1	1	10
CEBPA	1050	NM_004364	hsa-miR-182-5p	MIMAT0000259	1	1	1	0	1	1	0	1	1	1	1	1	10
FADS1	3992	NM_013402	hsa-miR-1290	MIMAT0005880	1	1	1	0	1	1	0	1	1	1	1	1	10
FADS1	3992	NM_013402	hsa-miR-140-5p	MIMAT0000431	1	1	1	0	1	1	0	1	1	1	1	1	10
FADS2	9415	NM_004265	hsa-miR-1224-3p	MIMAT0005459	1	1	1	0	1	1	0	1	1	1	1	1	10
FOXA2	3170	NM_021784	hsa-miR-876-5p	MIMAT0004924	1	1	1	1	1	1	0	1	0	1	1	1	10
FOXO1	2308	NM_002015	hsa-miR-486-5p	MIMAT0002177	1	1	1	0	1	1	0	1	1	1	1	1	10
FOXO1	2308	NM_002015	hsa-miR-544a	MIMAT0003164	1	1	1	0	1	1	0	1	1	1	1	1	10
FOXO1	2308	NM_002015	hsa-miR-1288-3p	MIMAT0005942	1	1	1	0	1	1	0	1	1	1	1	1	10
FOXO1	2308	NM_002015	hsa-miR-581	MIMAT0003246	1	1	1	0	1	1	0	1	1	1	1	1	10
FOXO1	2308	NM_002015	hsa-miR-135a-5p	MIMAT0000428	1	1	1	0	1	1	0	1	1	1	1	1	10
FOXO1	2308	NM_002015	hsa-miR-96-5p	MIMAT0000095	1	1	1	0	1	1	0	1	1	1	1	1	10
FOXO1	2308	NM_002015	hsa-let-7b-3p	MIMAT0004482	1	1	1	0	1	1	0	1	1	1	1	1	10
FOXO1	2308	NM_002015	hsa-miR-338-5p	MIMAT0004701	1	1	1	0	1	1	0	1	1	1	1	1	10
FOXO1	2308	NM_002015	hsa-miR-381-3p	MIMAT0000736	1	1	1	0	1	1	0	1	1	1	1	1	10
GLUD1	2746	NM_005271	hsa-miR-497-5p	MIMAT0002820	1	1	1	0	1	1	1	1	1	0	1	1	10
GLUD1	2746	NM_005271	hsa-miR-424-5p	MIMAT0001341	1	1	1	0	1	1	1	1	1	0	1	1	10
INSIG2	51141	NM_016133	hsa-miR-622	MIMAT0003291	1	1	1	0	1	1	0	1	1	1	1	1	10
INSIG2	51141	NM_016133	hsa-miR-1179	MIMAT0005824	1	1	1	0	1	1	0	1	1	1	1	1	10
IRS1	3667	NM_005544	hsa-miR-660-5p	MIMAT0003338	1	1	1	0	1	1	1	1	1	0	1	1	10
IRS1	3667	NM_005544	hsa-miR-183-5p	MIMAT0000261	1	1	1	0	1	1	1	1	1	0	1	1	10
IRS1	3667	NM_005544	hsa-miR-27a-3p	MIMAT0000084	1	1	1	0	1	1	1	1	1	0	1	1	10
IRS1	3667	NM_005544	hsa-miR-27b-3p	MIMAT0000419	1	1	1	0	1	1	1	1	1	0	1	1	10
IRS2	8660	NM_003749	hsa-miR-452-5p	MIMAT0001635	1	1	1	0	1	1	0	1	1	1	1	1	10
IRS2	8660	NM_003749	hsa-miR-141-3p	MIMAT0000432	1	1	1	0	1	1	0	1	1	1	1	1	10
IRS2	8660	NM_003749	hsa-miR-181a-5p	MIMAT0000256	1	1	1	0	1	1	0	1	1	1	1	1	10
IRS2	8660	NM_003749	hsa-miR-181c-5p	MIMAT0000258	1	1	1	0	1	1	0	1	1	1	1	1	10
IRS2	8660	NM_003749	hsa-miR-200a-3p	MIMAT0000682	1	1	1	0	1	1	0	1	1	1	1	1	10
LDLR	3949	NM_000527	hsa-miR-1284	MIMAT0005941	1	1	1	1	1	1	0	0	1	1	1	1	10
LDLR	3949	NM_000527	hsa-miR-130a-3p	MIMAT0000425	1	1	1	0	1	1	0	1	1	1	1	1	10
LDLR	3949	NM_000527	hsa-miR-130b-3p	MIMAT0000691	1	1	1	0	1	1	0	1	1	1	1	1	10
LDLR	3949	NM_000527	hsa-miR-148a-3p	MIMAT0000243	1	1	1	0	1	1	0	1	1	1	1	1	10
LDLR	3949	NM_000527	hsa-miR-93-5p	MIMAT0000093	1	1	1	0	1	1	0	1	1	1	1	1	10
LDLR	3949	NM_000527	hsa-miR-152-3p	MIMAT0000438	1	1	1	0	1	1	0	1	1	1	1	1	10
LDLR	3949	NM_000527	hsa-miR-17-5p	MIMAT0000070	1	1	1	0	1	1	0	1	1	1	1	1	10
LDLR	3949	NM_000527	hsa-miR-106a-5p	MIMAT0000103	1	1	1	0	1	1	0	1	1	1	1	1	10
LDLR	3949	NM_000527	hsa-miR-106b-5p	MIMAT0000680	1	1	1	0	1	1	0	1	1	1	1	1	10
LDLR	3949	NM_000527	hsa-miR-20b-5p	MIMAT0001413	1	1	1	0	1	1	0	1	1	1	1	1	10
LDLR	3949	NM_000527	hsa-miR-301a-3p	MIMAT0000688	1	1	1	0	1	1	0	1	1	1	1	1	10
LDLR	3949	NM_000527	hsa-miR-1200	MIMAT0005863	1	1	1	0	1	1	0	1	1	1	1	1	10
MAPK1	5594	NM_002745	hsa-miR-543	MIMAT0004954	1	1	1	0	1	1	0	1	1	1	1	1	10
MAPK1	5594	NM_002745	hsa-miR-548n	MIMAT0005916	1	1	1	0	1	1	0	1	1	1	1	1	10
MAPK1	5594	NM_002745	hsa-miR-129-5p	MIMAT0000242	1	1	1	0	1	1	0	1	1	1	1	1	10
MAPK1	5594	NM_002745	hsa-miR-181a-5p	MIMAT0000256	1	1	1	0	1	1	0	1	1	1	1	1	10
MAPK1	5594	NM_002745	hsa-miR-181b-5p	MIMAT0000257	1	1	1	0	1	1	0	1	1	1	1	1	10
MAPK1	5594	NM_002745	hsa-miR-181c-5p	MIMAT0000258	1	1	1	0	1	1	0	1	1	1	1	1	10
MAPK1	5594	NM_002745	hsa-miR-217	MIMAT0000274	1	1	1	0	1	1	0	1	1	1	1	1	10
MAPK1	5594	NM_002745	hsa-miR-320a	MIMAT0000510	1	1	1	0	1	1	0	1	1	1	1	1	10
MAPK1	5594	NM_002745	hsa-miR-320b	MIMAT0005792	1	1	1	0	1	1	0	1	1	1	1	1	10
MAPK1	5594	NM_002745	hsa-miR-320d	MIMAT0006764	1	1	1	0	1	1	0	1	1	1	1	1	10
NFKB1	4790	NM_003998	hsa-miR-646	MIMAT0003316	1	1	1	0	0	1	1	1	1	1	1	1	10
NFKB1	4790	NM_003998	hsa-miR-9-5p	MIMAT0000441	1	1	1	0	0	1	1	1	1	1	1	1	10
PPARG	5468	NM_138711	hsa-miR-454-3p	MIMAT0003885	1	1	1	0	1	1	1	1	0	1	1	1	10
PPARG	5468	NM_138711	hsa-miR-130a-3p	MIMAT0000425	1	1	1	0	1	1	1	1	0	1	1	1	10
PPARG	5468	NM_138711	hsa-miR-27b-3p	MIMAT0000419	1	1	1	0	1	1	1	1	0	1	1	1	10
PPARG	5468	NM_138711	hsa-miR-301a-3p	MIMAT0000688	1	1	1	0	1	1	1	1	0	1	1	1	10
PRKAA2	5563	NM_006252	hsa-miR-495-3p	MIMAT0002817	1	1	1	0	1	1	0	1	1	1	1	1	10
PRKAA2	5563	NM_006252	hsa-miR-940	MIMAT0004983	1	1	1	1	1	1	0	0	1	1	1	1	10
PRKAA2	5563	NM_006252	hsa-miR-323a-3p	MIMAT0000755	1	1	1	0	1	1	0	1	1	1	1	1	10
PRKAA2	5563	NM_006252	hsa-miR-335-5p	MIMAT0000765	1	1	1	0	1	1	0	1	1	1	1	1	10
PRKAB1	5564	NM_006253	hsa-miR-1254	MIMAT0005905	1	1	1	1	0	1	0	1	1	1	1	1	10
PRKAB1	5564	NM_006253	hsa-miR-1208	MIMAT0005873	1	1	1	1	1	1	0	0	1	1	1	1	10
RAB32	10981	NM_006834	hsa-miR-30a-5p	MIMAT0000087	1	1	1	0	1	1	0	1	1	1	1	1	10
SOCS3	9021	NM_003955	hsa-miR-1827	MIMAT0006767	1	1	1	0	1	1	0	1	1	1	1	1	10
SOCS3	9021	NM_003955	hsa-miR-30d-5p	MIMAT0000245	1	1	1	0	1	1	0	1	1	1	1	1	10
SOCS3	9021	NM_003955	hsa-miR-30e-5p	MIMAT0000692	1	1	1	0	1	1	0	1	1	1	1	1	10
STX5	6811	NM_001244666	hsa-miR-485-5p	MIMAT0002175	1	1	1	0	1	1	1	1	0	1	1	1	10
STX5	6811	NM_001244666	hsa-miR-513a-5p	MIMAT0002877	1	1	1	0	1	1	1	1	0	1	1	1	10
ABCA1	19	NM_005502	hsa-miR-449b-5p	MIMAT0003327	1	1	1	0	0	1	1	0	1	1	1	1	9
ABCA1	19	NM_005502	hsa-miR-454-3p	MIMAT0003885	0	1	1	0	0	1	1	1	1	1	1	1	9
ABCA1	19	NM_005502	hsa-miR-498	MIMAT0002824	1	1	1	0	0	1	1	0	1	1	1	1	9
ABCA1	19	NM_005502	hsa-miR-506-3p	MIMAT0002878	0	1	1	0	0	1	1	1	1	1	1	1	9
ABCA1	19	NM_005502	hsa-miR-518a-5p	MIMAT0005457	1	1	1	0	1	1	0	0	1	1	1	1	9
ABCA1	19	NM_005502	hsa-miR-1283	MIMAT0005799	1	1	1	0	0	1	0	1	1	1	1	1	9
ABCA1	19	NM_005502	hsa-miR-128-3p	MIMAT0000424	1	1	1	0	0	1	1	1	1	0	1	1	9
ABCA1	19	NM_005502	hsa-miR-519d-3p	MIMAT0002853	1	1	1	0	0	1	0	1	1	1	1	1	9
ABCA1	19	NM_005502	hsa-miR-520a-3p	MIMAT0002834	1	1	1	0	0	1	0	1	1	1	1	1	9
ABCA1	19	NM_005502	hsa-miR-520g-3p	MIMAT0002858	1	1	1	0	1	1	0	0	1	1	1	1	9
ABCA1	19	NM_005502	hsa-miR-520h	MIMAT0002867	1	1	1	0	1	1	0	0	1	1	1	1	9
ABCA1	19	NM_005502	hsa-miR-526b-3p	MIMAT0002836	1	1	1	0	0	1	1	1	0	1	1	1	9
ABCA1	19	NM_005502	hsa-miR-543	MIMAT0004954	1	1	1	0	1	1	0	0	1	1	1	1	9
ABCA1	19	NM_005502	hsa-miR-583	MIMAT0003248	1	1	1	0	0	1	1	0	1	1	1	1	9
ABCA1	19	NM_005502	hsa-miR-595	MIMAT0003263	1	0	1	0	1	1	1	0	1	1	1	1	9
ABCA1	19	NM_005502	hsa-miR-599	MIMAT0003267	1	1	1	0	0	1	1	0	1	1	1	1	9
ABCA1	19	NM_005502	hsa-miR-130a-3p	MIMAT0000425	1	1	1	0	0	1	0	1	1	1	1	1	9
ABCA1	19	NM_005502	hsa-miR-145-5p	MIMAT0000437	0	1	1	0	1	1	1	1	1	0	1	1	9
ABCA1	19	NM_005502	hsa-miR-767-5p	MIMAT0003882	1	1	1	0	0	1	1	0	1	1	1	1	9
ABCA1	19	NM_005502	hsa-miR-148a-3p	MIMAT0000243	0	1	1	0	1	1	0	1	1	1	1	1	9
ABCA1	19	NM_005502	hsa-miR-1825	MIMAT0006765	1	1	1	0	1	1	0	1	1	0	1	1	9
ABCA1	19	NM_005502	hsa-miR-199b-3p	MIMAT0004563	1	1	1	0	0	1	0	1	1	1	1	1	9
ABCA1	19	NM_005502	hsa-miR-19a-3p	MIMAT0000073	1	1	1	0	1	1	0	1	1	0	1	1	9
ABCA1	19	NM_005502	hsa-miR-19b-3p	MIMAT0000074	1	1	1	0	1	1	0	1	1	0	1	1	9
ABCA1	19	NM_005502	hsa-miR-21-5p	MIMAT0000076	1	1	1	0	0	1	1	0	1	1	1	1	9
ABCA1	19	NM_005502	hsa-miR-23a-3p	MIMAT0000078	1	1	1	0	0	1	1	0	1	1	1	1	9
ABCA1	19	NM_005502	hsa-miR-300	MIMAT0004903	1	1	1	0	0	1	0	1	1	1	1	1	9
ABCA1	19	NM_005502	hsa-miR-301b	MIMAT0004958	1	1	1	0	0	1	0	1	1	1	1	1	9
ABCA1	19	NM_005502	hsa-miR-302b-3p	MIMAT0000715	1	1	1	0	0	1	0	1	1	1	1	1	9
ABCA1	19	NM_005502	hsa-miR-302d-3p	MIMAT0000718	1	1	1	0	0	1	0	1	1	1	1	1	9
ABCA1	19	NM_005502	hsa-miR-30a-3p	MIMAT0000088	1	1	1	0	1	1	1	0	0	1	1	1	9
ABCA1	19	NM_005502	hsa-miR-30e-3p	MIMAT0000693	1	1	1	0	1	1	1	0	0	1	1	1	9
ABCA1	19	NM_005502	hsa-miR-34c-5p	MIMAT0000686	1	1	1	0	0	1	1	0	1	1	1	1	9
ABCA1	19	NM_005502	hsa-miR-361-5p	MIMAT0000703	1	1	1	0	0	1	1	0	1	1	1	1	9
ABCA1	19	NM_005502	hsa-miR-372-3p	MIMAT0000724	1	1	1	0	0	1	0	1	1	1	1	1	9
ABCA1	19	NM_005502	hsa-miR-376c-3p	MIMAT0000720	1	1	1	0	1	1	0	0	1	1	1	1	9
ACLY	47	NM_001096	hsa-miR-214-3p	MIMAT0000271	1	1	1	0	1	1	1	0	0	1	1	1	9
ACSL1	2180	NM_001995	hsa-miR-449b-5p	MIMAT0003327	1	0	1	0	1	1	1	1	1	0	1	1	9
ACSL1	2180	NM_001995	hsa-miR-454-3p	MIMAT0003885	1	0	1	0	1	1	1	1	1	0	1	1	9
ACSL1	2180	NM_001995	hsa-miR-205-5p	MIMAT0000266	1	0	1	0	1	1	1	1	1	0	1	1	9
ACSL1	2180	NM_001995	hsa-miR-218-5p	MIMAT0000275	1	0	1	0	1	1	1	1	1	0	1	1	9
ACSL1	2180	NM_001995	hsa-miR-34c-5p	MIMAT0000686	1	0	1	0	1	1	1	1	1	0	1	1	9
AHR	196	NM_001621	hsa-miR-487a-3p	MIMAT0002178	1	1	1	0	1	1	0	0	1	1	1	1	9
AHR	196	NM_001621	hsa-miR-501-3p	MIMAT0004774	1	1	1	0	0	1	0	1	1	1	1	1	9
AHR	196	NM_001621	hsa-miR-501-5p	MIMAT0002872	1	1	1	1	1	1	0	0	1	0	1	1	9
AHR	196	NM_001621	hsa-miR-506-3p	MIMAT0002878	1	1	1	0	0	1	0	1	1	1	1	1	9
AHR	196	NM_001621	hsa-miR-587	MIMAT0003253	1	1	1	0	1	1	0	0	1	1	1	1	9
AHR	196	NM_001621	hsa-miR-590-3p	MIMAT0004801	1	1	1	0	1	1	0	0	1	1	1	1	9
AHR	196	NM_001621	hsa-miR-1305	MIMAT0005893	1	1	1	0	1	1	0	0	1	1	1	1	9
AHR	196	NM_001621	hsa-miR-142-5p	MIMAT0000433	1	1	1	0	1	1	0	1	1	0	1	1	9
AHR	196	NM_001621	hsa-miR-96-5p	MIMAT0000095	1	1	1	0	0	1	0	1	1	1	1	1	9
AHR	196	NM_001621	hsa-miR-302a-3p	MIMAT0000684	1	1	1	0	1	1	0	0	1	1	1	1	9
AHR	196	NM_001621	hsa-miR-302c-3p	MIMAT0000717	1	1	1	0	1	1	0	0	1	1	1	1	9
AHR	196	NM_001621	hsa-miR-302d-3p	MIMAT0000718	1	1	1	0	1	1	0	0	1	1	1	1	9
AHR	196	NM_001621	hsa-miR-338-5p	MIMAT0004701	1	1	1	0	1	1	0	1	1	0	1	1	9
AHR	196	NM_001621	hsa-miR-380-3p	MIMAT0000735	1	1	1	0	1	1	0	0	1	1	1	1	9
AKT2	208	NM_001626	hsa-miR-511-5p	MIMAT0002808	1	1	1	0	1	1	0	0	1	1	1	1	9
AKT2	208	NM_001626	hsa-miR-1285-3p	MIMAT0005876	1	1	1	0	1	1	0	0	1	1	1	1	9
AKT2	208	NM_001626	hsa-miR-564	MIMAT0003228	1	1	1	1	0	1	0	0	1	1	1	1	9
AKT2	208	NM_001626	hsa-miR-608	MIMAT0003276	1	1	1	1	0	1	0	0	1	1	1	1	9
AKT2	208	NM_001626	hsa-miR-612	MIMAT0003280	1	1	1	0	1	1	0	0	1	1	1	1	9
AKT2	208	NM_001626	hsa-miR-875-3p	MIMAT0004923	1	1	1	0	1	1	0	0	1	1	1	1	9
AKT2	208	NM_001626	hsa-miR-29a-3p	MIMAT0000086	1	1	1	0	1	1	0	0	1	1	1	1	9
AKT2	208	NM_001626	hsa-miR-29b-3p	MIMAT0000100	1	1	1	0	1	1	0	0	1	1	1	1	9
AKT2	208	NM_001626	hsa-miR-29c-3p	MIMAT0000681	1	1	1	0	1	1	0	0	1	1	1	1	9
ANXA5	308	NM_001154	hsa-miR-590-3p	MIMAT0004801	1	0	1	0	1	1	0	1	1	1	1	1	9
ATG7	10533	NM_006395	hsa-miR-539-5p	MIMAT0003163	1	1	1	0	0	1	1	1	0	1	1	1	9
ATG7	10533	NM_006395	hsa-miR-612	MIMAT0003280	1	1	1	0	0	1	1	0	1	1	1	1	9
ATG7	10533	NM_006395	hsa-miR-765	MIMAT0003945	1	0	1	0	1	1	1	0	1	1	1	1	9
ATG7	10533	NM_006395	hsa-miR-922	MIMAT0004972	1	1	1	0	1	1	0	0	1	1	1	1	9
ATG7	10533	NM_006395	hsa-miR-96-5p	MIMAT0000095	1	1	1	0	1	1	0	1	0	1	1	1	9
ATG7	10533	NM_006395	hsa-miR-106a-5p	MIMAT0000103	1	1	1	0	1	1	0	1	0	1	1	1	9
ATG7	10533	NM_006395	hsa-miR-214-3p	MIMAT0000271	1	1	1	0	0	1	1	0	1	1	1	1	9
ATG7	10533	NM_006395	hsa-miR-296-5p	MIMAT0000690	1	1	1	0	0	1	1	0	1	1	1	1	9
CAV1	857	NM_001172895	hsa-miR-125a-3p	MIMAT0004602	1	1	1	1	0	1	0	1	0	1	1	1	9
CAV1	857	NM_001172895	hsa-miR-30a-3p	MIMAT0000088	0	1	1	0	1	1	1	1	0	1	1	1	9
CAV1	857	NM_001753	hsa-miR-552-3p	MIMAT0003215	1	0	1	0	1	1	1	1	1	0	1	1	9
CAV2	858	NM_001206747	hsa-miR-144-3p	MIMAT0000436	1	1	1	0	1	1	0	1	0	1	1	1	9
CEBPA	1050	NM_004364	hsa-miR-506-3p	MIMAT0002878	0	1	1	0	1	1	0	1	1	1	1	1	9
CEBPA	1050	NM_004364	hsa-miR-133a-3p	MIMAT0000427	1	1	1	0	0	1	0	1	1	1	1	1	9
CEBPA	1050	NM_004364	hsa-miR-133b	MIMAT0000770	1	1	1	0	0	1	0	1	1	1	1	1	9
CEBPA	1050	NM_004364	hsa-miR-154-5p	MIMAT0000452	1	1	1	0	0	1	0	1	1	1	1	1	9
CEBPA	1050	NM_004364	hsa-miR-326	MIMAT0000756	1	1	1	0	0	1	0	1	1	1	1	1	9
CEBPA	1050	NM_004364	hsa-miR-361-3p	MIMAT0004682	1	1	1	0	1	1	0	0	1	1	1	1	9
CEBPA	1050	NM_004364	hsa-miR-124-3p	MIMAT0000422	0	1	1	0	1	1	0	1	1	1	1	1	9
DERL1	79139	NM_024295	hsa-miR-541-5p	MIMAT0004919	1	1	1	0	1	1	0	1	0	1	1	1	9
DERL1	79139	NM_024295	hsa-miR-618	MIMAT0003287	1	1	1	1	0	1	0	0	1	1	1	1	9
DERL1	79139	NM_024295	hsa-miR-888-5p	MIMAT0004916	1	1	1	0	1	1	0	0	1	1	1	1	9
DERL1	79139	NM_024295	hsa-miR-181a-5p	MIMAT0000256	0	1	1	0	1	1	0	1	1	1	1	1	9
DERL1	79139	NM_024295	hsa-miR-181b-5p	MIMAT0000257	0	1	1	0	1	1	0	1	1	1	1	1	9
DERL1	79139	NM_024295	hsa-miR-181c-5p	MIMAT0000258	0	1	1	0	1	1	0	1	1	1	1	1	9
DERL1	79139	NM_024295	hsa-miR-30b-3p	MIMAT0004589	1	1	1	0	1	1	0	1	0	1	1	1	9
DERL1	79139	NM_024295	hsa-miR-1208	MIMAT0005873	1	1	1	1	0	1	0	0	1	1	1	1	9
DERL1	79139	NM_024295	hsa-miR-1224-3p	MIMAT0005459	1	1	1	0	1	1	0	1	1	0	1	1	9
DERL1	79139	NM_024295	hsa-miR-3689a-3p	MIMAT0018118	1	1	1	0	1	1	0	1	0	1	1	1	9
DYNC2H1	79659	NM_001080463	hsa-miR-136-5p	MIMAT0000448	1	1	1	0	1	1	1	0	1	0	1	1	9
DYNC2H1	79659	NM_001080463	hsa-miR-186-5p	MIMAT0000456	0	1	1	0	1	1	1	0	1	1	1	1	9
DYNC2H1	79659	NM_001080463	hsa-miR-425-5p	MIMAT0003393	1	1	1	0	1	1	0	0	1	1	1	1	9
ELOVL2	54898	NM_017770	hsa-miR-543	MIMAT0004954	1	1	1	0	1	1	0	0	1	1	1	1	9
ELOVL2	54898	NM_017770	hsa-miR-616-5p	MIMAT0003284	1	1	1	0	1	1	0	1	1	0	1	1	9
ELOVL2	54898	NM_017770	hsa-miR-622	MIMAT0003291	1	1	1	0	0	1	0	1	1	1	1	1	9
ELOVL2	54898	NM_017770	hsa-miR-132-3p	MIMAT0000426	1	1	1	0	1	1	0	0	1	1	1	1	9
ELOVL2	54898	NM_017770	hsa-miR-137	MIMAT0000429	1	1	1	0	1	1	0	1	1	0	1	1	9
ELOVL2	54898	NM_017770	hsa-miR-10a-5p	MIMAT0000253	1	1	1	0	1	1	0	0	1	1	1	1	9
ELOVL2	54898	NM_017770	hsa-miR-10b-5p	MIMAT0000254	1	1	1	0	1	1	0	0	1	1	1	1	9
ELOVL2	54898	NM_017770	hsa-miR-1179	MIMAT0005824	1	1	1	0	1	1	0	0	1	1	1	1	9
ELOVL2	54898	NM_017770	hsa-miR-212-3p	MIMAT0000269	1	1	1	0	1	1	0	0	1	1	1	1	9
ELOVL2	54898	NM_017770	hsa-miR-23a-3p	MIMAT0000078	1	1	1	0	1	1	0	0	1	1	1	1	9
ELOVL2	54898	NM_017770	hsa-miR-23b-3p	MIMAT0000418	1	1	1	0	1	1	0	0	1	1	1	1	9
ELOVL2	54898	NM_017770	hsa-miR-30a-5p	MIMAT0000087	1	1	1	0	1	1	0	0	1	1	1	1	9
ELOVL2	54898	NM_017770	hsa-miR-30d-5p	MIMAT0000245	1	1	1	0	1	1	0	0	1	1	1	1	9
ELOVL2	54898	NM_017770	hsa-miR-30e-5p	MIMAT0000692	1	1	1	0	1	1	0	0	1	1	1	1	9
ELOVL5	60481	NM_021814	hsa-miR-494-3p	MIMAT0002816	1	0	1	0	1	1	1	1	1	0	1	1	9
ELOVL5	60481	NM_021814	hsa-miR-19a-3p	MIMAT0000073	1	0	1	0	1	1	1	1	1	0	1	1	9
ELOVL5	60481	NM_021814	hsa-miR-19b-3p	MIMAT0000074	1	0	1	0	1	1	1	1	1	0	1	1	9
FADS1	3992	NM_013402	hsa-miR-1305	MIMAT0005893	1	1	1	0	1	1	0	0	1	1	1	1	9
FADS1	3992	NM_013402	hsa-miR-767-3p	MIMAT0003883	1	1	1	0	1	1	0	0	1	1	1	1	9
FADS1	3992	NM_013402	hsa-miR-150-5p	MIMAT0000451	1	1	1	0	1	1	0	0	1	1	1	1	9
FADS1	3992	NM_013402	hsa-miR-216b-5p	MIMAT0004959	1	1	1	0	1	1	0	0	1	1	1	1	9
FADS1	3992	NM_013402	hsa-miR-1224-5p	MIMAT0005458	1	1	1	0	1	1	0	0	1	1	1	1	9
FADS1	3992	NM_013402	hsa-miR-1236-3p	MIMAT0005591	1	1	1	0	1	1	0	0	1	1	1	1	9
FADS1	3992	NM_013402	hsa-miR-378a-5p	MIMAT0000731	1	1	1	0	1	1	0	0	1	1	1	1	9
FADS2	9415	NM_004265	hsa-miR-149-3p	MIMAT0004609	1	1	1	0	1	1	0	1	0	1	1	1	9
FOXO1	2308	NM_002015	hsa-let-7f-1-3p	MIMAT0004486	1	1	1	0	1	1	0	1	0	1	1	1	9
FOXO1	2308	NM_002015	hsa-miR-1269a	MIMAT0005923	1	1	1	0	1	1	0	0	1	1	1	1	9
FOXO1	2308	NM_002015	hsa-miR-493-5p	MIMAT0002813	1	1	1	0	1	1	0	1	0	1	1	1	9
FOXO1	2308	NM_002015	hsa-let-7g-3p	MIMAT0004584	1	1	1	0	0	1	0	1	1	1	1	1	9
FOXO1	2308	NM_002015	hsa-miR-508-5p	MIMAT0004778	1	1	1	0	1	1	0	0	1	1	1	1	9
FOXO1	2308	NM_002015	hsa-miR-513a-3p	MIMAT0004777	1	1	1	0	1	1	0	0	1	1	1	1	9
FOXO1	2308	NM_002015	hsa-miR-1283	MIMAT0005799	1	1	1	0	1	1	0	0	1	1	1	1	9
FOXO1	2308	NM_002015	hsa-miR-556-3p	MIMAT0004793	1	1	1	0	1	1	0	0	1	1	1	1	9
FOXO1	2308	NM_002015	hsa-miR-582-5p	MIMAT0003247	1	1	1	0	1	1	0	0	1	1	1	1	9
FOXO1	2308	NM_002015	hsa-miR-599	MIMAT0003267	0	1	1	0	1	1	0	1	1	1	1	1	9
FOXO1	2308	NM_002015	hsa-miR-600	MIMAT0003268	1	1	1	0	1	1	0	0	1	1	1	1	9
FOXO1	2308	NM_002015	hsa-miR-620	MIMAT0003289	1	1	1	0	1	1	0	0	1	1	1	1	9
FOXO1	2308	NM_002015	hsa-miR-641	MIMAT0003311	1	1	1	0	1	1	0	0	1	1	1	1	9
FOXO1	2308	NM_002015	hsa-miR-648	MIMAT0003318	1	1	1	1	0	1	0	0	1	1	1	1	9
FOXO1	2308	NM_002015	hsa-miR-655-3p	MIMAT0003331	1	1	1	0	1	1	0	1	1	0	1	1	9
FOXO1	2308	NM_002015	hsa-let-7a-3p	MIMAT0004481	1	1	1	0	1	1	0	1	0	1	1	1	9
FOXO1	2308	NM_002015	hsa-miR-135b-5p	MIMAT0000758	1	1	1	0	1	1	0	1	1	0	1	1	9
FOXO1	2308	NM_002015	hsa-miR-873-5p	MIMAT0004953	1	1	1	0	1	1	0	0	1	1	1	1	9
FOXO1	2308	NM_002015	hsa-miR-183-5p	MIMAT0000261	0	1	1	0	1	1	0	1	1	1	1	1	9
FOXO1	2308	NM_002015	hsa-miR-223-3p	MIMAT0000280	1	1	1	0	1	1	0	0	1	1	1	1	9
FOXO1	2308	NM_002015	hsa-miR-27a-3p	MIMAT0000084	1	1	1	0	0	1	0	1	1	1	1	1	9
FOXO1	2308	NM_002015	hsa-miR-27b-3p	MIMAT0000419	1	1	1	0	0	1	0	1	1	1	1	1	9
FOXO1	2308	NM_002015	hsa-miR-300	MIMAT0004903	1	1	1	0	0	1	0	1	1	1	1	1	9
FOXO1	2308	NM_002015	hsa-miR-330-3p	MIMAT0000751	1	1	1	0	1	1	0	0	1	1	1	1	9
FOXO1	2308	NM_002015	hsa-miR-34c-3p	MIMAT0004677	1	1	1	1	0	1	0	0	1	1	1	1	9
FOXO1	2308	NM_002015	hsa-miR-369-3p	MIMAT0000721	1	1	1	0	1	1	0	1	1	0	1	1	9
FOXO1	2308	NM_002015	hsa-miR-374b-5p	MIMAT0004955	1	1	1	0	0	1	0	1	1	1	1	1	9
FOXO1	2308	NM_002015	hsa-miR-379-3p	MIMAT0004690	1	1	1	0	1	1	0	1	0	1	1	1	9
FOXO1	2308	NM_002015	hsa-miR-411-3p	MIMAT0004813	1	1	1	0	1	1	0	1	0	1	1	1	9
GK	2710	NM_001205019	hsa-miR-182-5p	MIMAT0000259	1	1	1	0	1	1	1	1	0	0	1	1	9
GLUD1	2746	NM_005271	hsa-miR-512-5p	MIMAT0002822	1	1	1	0	0	1	1	0	1	1	1	1	9
GLUD1	2746	NM_005271	hsa-miR-580-3p	MIMAT0003245	1	1	1	0	0	1	1	0	1	1	1	1	9
GLUD1	2746	NM_005271	hsa-miR-16-5p	MIMAT0000069	0	1	1	0	1	1	1	1	1	0	1	1	9
GLUD1	2746	NM_005271	hsa-miR-195-5p	MIMAT0000461	0	1	1	0	1	1	1	1	1	0	1	1	9
GLUD1	2746	NM_005271	hsa-miR-1208	MIMAT0005873	1	0	1	1	1	1	0	0	1	1	1	1	9
GLUD1	2746	NM_005271	hsa-miR-320a	MIMAT0000510	1	0	1	0	1	1	1	0	1	1	1	1	9
GLUD1	2746	NM_005271	hsa-miR-1224-5p	MIMAT0005458	1	1	1	1	0	1	0	0	1	1	1	1	9
GLUD1	2746	NM_005271	hsa-miR-345-5p	MIMAT0000772	1	1	1	0	1	1	1	0	1	0	1	1	9
GLUD1	2746	NM_005271	hsa-miR-1244	MIMAT0005896	1	1	1	0	0	1	0	1	1	1	1	1	9
GOT1	2805	NM_002079	hsa-miR-9-5p	MIMAT0000441	1	1	1	0	0	1	0	1	1	1	1	1	9
INSIG2	51141	NM_016133	hsa-miR-1271-5p	MIMAT0005796	1	1	1	0	0	1	0	1	1	1	1	1	9
INSIG2	51141	NM_016133	hsa-miR-524-5p	MIMAT0002849	1	1	1	0	1	1	0	0	1	1	1	1	9
INSIG2	51141	NM_016133	hsa-miR-548b-5p	MIMAT0004798	1	1	1	0	1	1	0	0	1	1	1	1	9
INSIG2	51141	NM_016133	hsa-miR-548i	MIMAT0005935	1	1	1	0	1	1	0	0	1	1	1	1	9
INSIG2	51141	NM_016133	hsa-miR-548j-5p	MIMAT0005875	1	1	1	0	1	1	0	0	1	1	1	1	9
INSIG2	51141	NM_016133	hsa-miR-567	MIMAT0003231	1	1	1	0	1	1	0	0	1	1	1	1	9
INSIG2	51141	NM_016133	hsa-miR-582-5p	MIMAT0003247	1	1	1	0	1	1	0	0	1	1	1	1	9
INSIG2	51141	NM_016133	hsa-miR-96-5p	MIMAT0000095	1	1	1	0	1	1	0	1	1	0	1	1	9
INSIG2	51141	NM_016133	hsa-miR-29a-5p	MIMAT0004503	1	1	1	0	1	1	0	1	0	1	1	1	9
IRS1	3667	NM_005544	hsa-miR-1271-5p	MIMAT0005796	1	1	1	0	1	1	0	1	1	0	1	1	9
IRS1	3667	NM_005544	hsa-miR-495-3p	MIMAT0002817	1	1	1	0	0	1	1	1	1	0	1	1	9
IRS1	3667	NM_005544	hsa-miR-497-5p	MIMAT0002820	1	1	1	0	1	1	1	0	1	0	1	1	9
IRS1	3667	NM_005544	hsa-miR-128-3p	MIMAT0000424	1	1	1	0	1	1	0	1	1	0	1	1	9
IRS1	3667	NM_005544	hsa-miR-545-3p	MIMAT0003165	1	1	1	0	1	1	1	0	1	0	1	1	9
IRS1	3667	NM_005544	hsa-miR-655-3p	MIMAT0003331	1	1	1	0	0	1	1	1	1	0	1	1	9
IRS1	3667	NM_005544	hsa-miR-144-3p	MIMAT0000436	1	1	1	0	0	1	1	1	1	0	1	1	9
IRS1	3667	NM_005544	hsa-miR-7-5p	MIMAT0000252	1	1	1	0	1	1	1	0	1	0	1	1	9
IRS1	3667	NM_005544	hsa-miR-96-5p	MIMAT0000095	1	1	1	0	1	1	0	1	1	0	1	1	9
IRS1	3667	NM_005544	hsa-miR-203a	MIMAT0000264	1	1	1	0	1	1	1	0	1	0	1	1	9
IRS1	3667	NM_005544	hsa-miR-340-5p	MIMAT0004692	1	1	1	0	1	1	1	0	1	0	1	1	9
IRS1	3667	NM_005544	hsa-miR-424-5p	MIMAT0001341	1	1	1	0	1	1	1	0	1	0	1	1	9
IRS2	8660	NM_003749	hsa-miR-1253	MIMAT0005904	1	1	1	0	1	1	0	0	1	1	1	1	9
IRS2	8660	NM_003749	hsa-miR-448	MIMAT0001532	1	1	1	0	1	1	0	1	1	0	1	1	9
IRS2	8660	NM_003749	hsa-let-7e-5p	MIMAT0000066	1	1	1	0	0	1	0	1	1	1	1	1	9
IRS2	8660	NM_003749	hsa-let-7g-3p	MIMAT0004584	1	1	1	0	1	1	0	1	1	0	1	1	9
IRS2	8660	NM_003749	hsa-miR-532-5p	MIMAT0002888	1	1	1	0	1	1	0	1	1	0	1	1	9
IRS2	8660	NM_003749	hsa-miR-545-5p	MIMAT0004785	1	1	1	0	1	1	0	1	0	1	1	1	9
IRS2	8660	NM_003749	hsa-miR-548c-5p	MIMAT0004806	1	1	1	0	1	1	0	0	1	1	1	1	9
IRS2	8660	NM_003749	hsa-miR-548p	MIMAT0005934	1	1	1	0	1	1	0	0	1	1	1	1	9
IRS2	8660	NM_003749	hsa-miR-559	MIMAT0003223	1	1	1	0	1	1	0	0	1	1	1	1	9
IRS2	8660	NM_003749	hsa-miR-561-3p	MIMAT0003225	1	1	1	0	1	1	0	0	1	1	1	1	9
IRS2	8660	NM_003749	hsa-miR-586	MIMAT0003252	1	1	1	0	0	1	0	1	1	1	1	1	9
IRS2	8660	NM_003749	hsa-miR-588	MIMAT0003255	1	1	1	0	1	1	0	0	1	1	1	1	9
IRS2	8660	NM_003749	hsa-miR-637	MIMAT0003307	1	1	1	1	0	1	0	0	1	1	1	1	9
IRS2	8660	NM_003749	hsa-miR-646	MIMAT0003316	1	1	1	0	1	1	0	0	1	1	1	1	9
IRS2	8660	NM_003749	hsa-miR-671-5p	MIMAT0003880	1	1	1	1	0	1	0	0	1	1	1	1	9
IRS2	8660	NM_003749	hsa-miR-7-5p	MIMAT0000252	1	1	1	0	0	1	0	1	1	1	1	1	9
IRS2	8660	NM_003749	hsa-miR-203a	MIMAT0000264	1	1	1	0	0	1	0	1	1	1	1	1	9
IRS2	8660	NM_003749	hsa-miR-302c-5p	MIMAT0000716	1	1	1	0	1	1	0	1	0	1	1	1	9
IRS2	8660	NM_003749	hsa-miR-30a-5p	MIMAT0000087	1	1	1	0	0	1	0	1	1	1	1	1	9
IRS2	8660	NM_003749	hsa-miR-30b-5p	MIMAT0000420	1	1	1	0	0	1	0	1	1	1	1	1	9
IRS2	8660	NM_003749	hsa-miR-30c-5p	MIMAT0000244	1	1	1	0	0	1	0	1	1	1	1	1	9
IRS2	8660	NM_003749	hsa-miR-30d-5p	MIMAT0000245	1	1	1	0	0	1	0	1	1	1	1	1	9
IRS2	8660	NM_003749	hsa-miR-30e-5p	MIMAT0000692	1	1	1	0	0	1	0	1	1	1	1	1	9
IRS2	8660	NM_003749	hsa-miR-33b-5p	MIMAT0003301	1	1	1	0	0	1	0	1	1	1	1	1	9
IRS2	8660	NM_003749	hsa-miR-3607-3p	MIMAT0017985	1	1	1	0	1	1	0	1	0	1	1	1	9
IRS2	8660	NM_003749	hsa-miR-361-5p	MIMAT0000703	1	1	1	1	0	1	0	0	1	1	1	1	9
LDLR	3949	NM_000527	hsa-miR-519a-3p	MIMAT0002869	1	1	1	0	1	1	0	0	1	1	1	1	9
LDLR	3949	NM_000527	hsa-miR-519b-3p	MIMAT0002837	1	1	1	0	1	1	0	0	1	1	1	1	9
LDLR	3949	NM_000527	hsa-miR-519c-3p	MIMAT0002832	1	1	1	0	1	1	0	0	1	1	1	1	9
LDLR	3949	NM_000527	hsa-miR-519d-3p	MIMAT0002853	1	1	1	0	1	1	0	0	1	1	1	1	9
LDLR	3949	NM_000527	hsa-miR-524-5p	MIMAT0002849	1	1	1	0	1	1	0	0	1	1	1	1	9
LDLR	3949	NM_000527	hsa-miR-526b-3p	MIMAT0002836	1	1	1	0	1	1	0	1	0	1	1	1	9
LDLR	3949	NM_000527	hsa-miR-641	MIMAT0003311	1	1	1	0	1	1	0	0	1	1	1	1	9
LDLR	3949	NM_000527	hsa-miR-148b-3p	MIMAT0000759	1	1	1	0	1	1	0	0	1	1	1	1	9
LDLR	3949	NM_000527	hsa-miR-150-5p	MIMAT0000451	1	1	1	0	1	1	0	0	1	1	1	1	9
LDLR	3949	NM_000527	hsa-miR-185-5p	MIMAT0000455	1	1	1	0	1	1	0	0	1	1	1	1	9
LDLR	3949	NM_000527	hsa-miR-20a-5p	MIMAT0000075	0	1	1	0	1	1	0	1	1	1	1	1	9
LDLR	3949	NM_000527	hsa-miR-301b	MIMAT0004958	1	1	1	0	1	1	0	1	1	0	1	1	9
LDLR	3949	NM_000527	hsa-miR-3666	MIMAT0018088	1	1	1	0	1	1	0	1	0	1	1	1	9
MAPK1	5594	NM_002745	hsa-let-7f-2-3p	MIMAT0004487	1	1	1	0	1	1	0	1	0	1	1	1	9
MAPK1	5594	NM_002745	hsa-miR-493-5p	MIMAT0002813	1	1	1	0	1	1	0	1	0	1	1	1	9
MAPK1	5594	NM_002745	hsa-miR-518c-5p	MIMAT0002847	1	1	1	0	1	1	0	1	0	1	1	1	9
MAPK1	5594	NM_002745	hsa-miR-520a-5p	MIMAT0002833	1	1	1	0	0	1	0	1	1	1	1	1	9
MAPK1	5594	NM_002745	hsa-miR-539-5p	MIMAT0003163	1	1	1	0	0	1	0	1	1	1	1	1	9
MAPK1	5594	NM_002745	hsa-miR-548a-3p	MIMAT0003251	1	1	1	0	1	1	0	0	1	1	1	1	9
MAPK1	5594	NM_002745	hsa-miR-548aa	MIMAT0018447	1	1	1	0	1	1	0	1	0	1	1	1	9
MAPK1	5594	NM_002745	hsa-miR-1288-3p	MIMAT0005942	1	1	1	0	0	1	0	1	1	1	1	1	9
MAPK1	5594	NM_002745	hsa-miR-548b-3p	MIMAT0003254	1	1	1	0	1	1	0	0	1	1	1	1	9
MAPK1	5594	NM_002745	hsa-miR-550a-3p	MIMAT0003257	1	0	1	1	1	1	0	0	1	1	1	1	9
MAPK1	5594	NM_002745	hsa-miR-550a-5p	MIMAT0004800	1	1	1	1	0	1	0	0	1	1	1	1	9
MAPK1	5594	NM_002745	hsa-miR-584-5p	MIMAT0003249	1	1	1	1	0	1	0	0	1	1	1	1	9
MAPK1	5594	NM_002745	hsa-miR-628-5p	MIMAT0004809	1	1	1	0	0	1	0	1	1	1	1	1	9
MAPK1	5594	NM_002745	hsa-miR-634	MIMAT0003304	1	1	1	0	1	1	0	0	1	1	1	1	9
MAPK1	5594	NM_002745	hsa-miR-640	MIMAT0003310	1	1	1	1	0	1	0	0	1	1	1	1	9
MAPK1	5594	NM_002745	hsa-miR-650	MIMAT0003320	1	1	1	0	0	1	0	1	1	1	1	1	9
MAPK1	5594	NM_002745	hsa-miR-660-5p	MIMAT0003338	1	1	1	0	0	1	0	1	1	1	1	1	9
MAPK1	5594	NM_002745	hsa-miR-1321	MIMAT0005952	1	1	1	0	0	1	0	1	1	1	1	1	9
MAPK1	5594	NM_002745	hsa-miR-132-3p	MIMAT0000426	1	1	1	0	0	1	0	1	1	1	1	1	9
MAPK1	5594	NM_002745	hsa-miR-140-3p	MIMAT0004597	1	1	1	0	1	1	0	0	1	1	1	1	9
MAPK1	5594	NM_002745	hsa-miR-761	MIMAT0010364	1	1	1	0	1	1	0	1	0	1	1	1	9
MAPK1	5594	NM_002745	hsa-miR-769-5p	MIMAT0003886	1	1	1	1	0	1	0	0	1	1	1	1	9
MAPK1	5594	NM_002745	hsa-miR-873-5p	MIMAT0004953	1	1	1	0	0	1	0	1	1	1	1	1	9
MAPK1	5594	NM_002745	hsa-miR-885-5p	MIMAT0004947	1	1	1	1	0	1	0	0	1	1	1	1	9
MAPK1	5594	NM_002745	hsa-miR-890	MIMAT0004912	1	1	1	0	0	1	0	1	1	1	1	1	9
MAPK1	5594	NM_002745	hsa-miR-105-5p	MIMAT0000102	1	1	1	0	1	1	0	0	1	1	1	1	9
MAPK1	5594	NM_002745	hsa-miR-181d-5p	MIMAT0002821	1	1	1	0	1	1	0	0	1	1	1	1	9
MAPK1	5594	NM_002745	hsa-miR-106b-5p	MIMAT0000680	1	1	1	0	1	1	0	0	1	1	1	1	9
MAPK1	5594	NM_002745	hsa-miR-203a	MIMAT0000264	1	1	1	0	1	1	0	0	1	1	1	1	9
MAPK1	5594	NM_002745	hsa-miR-20b-5p	MIMAT0001413	1	1	1	0	1	1	0	0	1	1	1	1	9
MAPK1	5594	NM_002745	hsa-let-7b-3p	MIMAT0004482	1	1	1	0	0	1	0	1	1	1	1	1	9
MAPK1	5594	NM_002745	hsa-miR-212-3p	MIMAT0000269	1	1	1	0	0	1	0	1	1	1	1	1	9
MAPK1	5594	NM_002745	hsa-miR-214-3p	MIMAT0000271	1	1	1	0	0	1	0	1	1	1	1	1	9
MAPK1	5594	NM_002745	hsa-miR-320c	MIMAT0005793	1	1	1	0	0	1	0	1	1	1	1	1	9
MAPK1	5594	NM_002745	hsa-miR-326	MIMAT0000756	1	1	1	0	0	1	0	1	1	1	1	1	9
MAPK1	5594	NM_002745	hsa-miR-346	MIMAT0000773	1	1	1	1	0	1	0	0	1	1	1	1	9
MAPK1	5594	NM_002745	hsa-miR-3619-5p	MIMAT0017999	1	1	1	0	1	1	0	1	0	1	1	1	9
MAPK1	5594	NM_002745	hsa-miR-365a-3p	MIMAT0000710	1	1	1	0	1	1	0	0	1	1	1	1	9
MAPK1	5594	NM_002745	hsa-miR-1229-3p	MIMAT0005584	1	1	1	1	0	1	0	0	1	1	1	1	9
MAPK1	5594	NM_002745	hsa-miR-1233-3p	MIMAT0005588	1	0	1	1	0	1	0	1	1	1	1	1	9
MAPK1	5594	NM_002745	hsa-miR-378a-3p	MIMAT0000732	1	1	1	0	0	1	0	1	1	1	1	1	9
MAPK1	5594	NM_002745	hsa-miR-3928-3p	MIMAT0018205	1	1	1	0	1	1	0	1	0	1	1	1	9
MAPK1	5594	NM_002745	hsa-miR-409-5p	MIMAT0001638	1	1	1	0	0	1	0	1	1	1	1	1	9
MAPK1	5594	NM_002745	hsa-miR-422a	MIMAT0001339	1	1	1	0	0	1	0	1	1	1	1	1	9
MAPK1	5594	NM_002745	hsa-miR-4262	MIMAT0016894	1	1	1	0	1	1	0	1	0	1	1	1	9
MGLL	11343	NM_007283	hsa-let-7i-5p	MIMAT0000415	1	1	1	1	0	1	0	1	0	1	1	1	9
NFKB1	4790	NM_003998	hsa-miR-497-5p	MIMAT0002820	1	1	1	0	0	1	1	0	1	1	1	1	9
NFKB1	4790	NM_003998	hsa-miR-508-3p	MIMAT0002880	1	1	1	0	1	1	1	0	1	0	1	1	9
NFKB1	4790	NM_003998	hsa-miR-548c-5p	MIMAT0004806	1	1	1	0	1	1	0	0	1	1	1	1	9
NFKB1	4790	NM_003998	hsa-miR-548d-5p	MIMAT0004812	1	1	1	0	1	1	0	0	1	1	1	1	9
NFKB1	4790	NM_003998	hsa-miR-548j-5p	MIMAT0005875	1	1	1	0	1	1	0	0	1	1	1	1	9
NFKB1	4790	NM_003998	hsa-miR-548n	MIMAT0005916	1	1	1	0	1	1	0	1	1	0	1	1	9
NFKB1	4790	NM_003998	hsa-miR-572	MIMAT0003237	1	0	1	1	0	1	1	0	1	1	1	1	9
NFKB1	4790	NM_003998	hsa-miR-15b-5p	MIMAT0000417	1	1	1	0	0	1	1	0	1	1	1	1	9
NFKB1	4790	NM_003998	hsa-miR-16-5p	MIMAT0000069	1	1	1	0	0	1	1	0	1	1	1	1	9
NFKB1	4790	NM_003998	hsa-miR-183-5p	MIMAT0000261	1	0	1	0	1	1	1	0	1	1	1	1	9
NFKB1	4790	NM_003998	hsa-miR-195-5p	MIMAT0000461	1	1	1	0	0	1	1	0	1	1	1	1	9
NFKB1	4790	NM_003998	hsa-miR-424-5p	MIMAT0001341	1	1	1	0	0	1	1	0	1	1	1	1	9
NSF	4905	NM_006178	hsa-miR-92a-3p	MIMAT0000092	1	0	1	0	1	1	0	1	1	1	1	1	9
NSF	4905	NM_006178	hsa-miR-92b-3p	MIMAT0003218	1	0	1	0	1	1	0	1	1	1	1	1	9
NSF	4905	NM_006178	hsa-miR-32-5p	MIMAT0000090	1	0	1	0	1	1	0	1	1	1	1	1	9
NSF	4905	NM_006178	hsa-miR-338-5p	MIMAT0004701	1	0	1	0	1	1	0	1	1	1	1	1	9
NSF	4905	NM_006178	hsa-miR-367-3p	MIMAT0000719	1	0	1	0	1	1	0	1	1	1	1	1	9
PPARA	5465	NM_005036	hsa-miR-506-3p	MIMAT0002878	1	1	1	0	1	1	0	1	0	1	1	1	9
PPARA	5465	NM_005036	hsa-miR-526b-3p	MIMAT0002836	1	1	1	0	1	1	0	1	0	1	1	1	9
PPARA	5465	NM_005036	hsa-miR-144-3p	MIMAT0000436	1	1	1	0	1	1	0	1	0	1	1	1	9
PPARA	5465	NM_005036	hsa-miR-875-3p	MIMAT0004923	1	1	1	1	1	1	0	0	0	1	1	1	9
PPARA	5465	NM_005036	hsa-miR-93-5p	MIMAT0000093	1	1	1	0	1	1	0	1	0	1	1	1	9
PPARA	5465	NM_005036	hsa-miR-17-5p	MIMAT0000070	1	1	1	0	1	1	0	1	0	1	1	1	9
PPARA	5465	NM_005036	hsa-miR-181a-5p	MIMAT0000256	1	1	1	0	1	1	0	1	0	1	1	1	9
PPARA	5465	NM_005036	hsa-miR-181b-5p	MIMAT0000257	1	1	1	0	1	1	0	1	0	1	1	1	9
PPARA	5465	NM_005036	hsa-miR-181c-5p	MIMAT0000258	1	1	1	0	1	1	0	1	0	1	1	1	9
PPARA	5465	NM_005036	hsa-miR-106a-5p	MIMAT0000103	1	1	1	0	1	1	0	1	0	1	1	1	9
PPARA	5465	NM_005036	hsa-miR-106b-5p	MIMAT0000680	1	1	1	0	1	1	0	1	0	1	1	1	9
PPARA	5465	NM_005036	hsa-miR-1910-5p	MIMAT0007884	1	1	1	1	1	1	0	0	0	1	1	1	9
PPARA	5465	NM_005036	hsa-miR-19a-3p	MIMAT0000073	1	1	1	0	1	1	0	1	0	1	1	1	9
PPARA	5465	NM_005036	hsa-miR-19b-3p	MIMAT0000074	1	1	1	0	1	1	0	1	0	1	1	1	9
PPARA	5465	NM_005036	hsa-miR-20a-5p	MIMAT0000075	1	1	1	0	1	1	0	1	0	1	1	1	9
PPARA	5465	NM_005036	hsa-miR-20b-5p	MIMAT0001413	1	1	1	0	1	1	0	1	0	1	1	1	9
PPARA	5465	NM_005036	hsa-miR-22-3p	MIMAT0000077	1	1	1	1	0	1	0	1	0	1	1	1	9
PPARA	5465	NM_005036	hsa-miR-27b-3p	MIMAT0000419	1	1	1	1	0	1	0	1	0	1	1	1	9
PPARA	5465	NM_005036	hsa-miR-302c-5p	MIMAT0000716	1	1	1	0	1	1	0	1	0	1	1	1	9
PPARA	5465	NM_005036	hsa-miR-124-3p	MIMAT0000422	1	1	1	0	1	1	0	1	0	1	1	1	9
PPARG	5468	NM_138711	hsa-miR-545-5p	MIMAT0004785	1	1	1	0	1	1	0	1	0	1	1	1	9
PPARG	5468	NM_138711	hsa-miR-27a-3p	MIMAT0000084	1	1	1	0	1	1	0	1	0	1	1	1	9
PPARG	5468	NM_138711	hsa-miR-301b	MIMAT0004958	1	1	1	0	1	1	0	1	0	1	1	1	9
PPARG	5468	NM_138711	hsa-miR-4295	MIMAT0016844	1	1	1	0	1	1	0	1	0	1	1	1	9
PRKAA1	5562	NM_206907	hsa-miR-448	MIMAT0001532	1	1	1	0	1	1	0	1	0	1	1	1	9
PRKAA1	5562	NM_206907	hsa-miR-519b-3p	MIMAT0002837	1	1	1	0	1	1	0	1	0	1	1	1	9
PRKAA1	5562	NM_206907	hsa-miR-519c-3p	MIMAT0002832	1	1	1	0	1	1	0	1	0	1	1	1	9
PRKAA1	5562	NM_206907	hsa-miR-539-5p	MIMAT0003163	1	1	1	0	1	1	0	1	0	1	1	1	9
PRKAA1	5562	NM_206907	hsa-miR-130a-3p	MIMAT0000425	1	1	1	0	1	1	0	1	0	1	1	1	9
PRKAA1	5562	NM_206907	hsa-miR-101-3p	MIMAT0000099	1	1	1	0	1	1	0	1	0	1	1	1	9
PRKAA1	5562	NM_206907	hsa-miR-1914-5p	MIMAT0007889	1	1	1	0	1	1	0	1	0	1	1	1	9
PRKAA1	5562	NM_206907	hsa-miR-301a-3p	MIMAT0000688	1	1	1	0	1	1	0	1	0	1	1	1	9
PRKAA1	5562	NM_206907	hsa-miR-30a-3p	MIMAT0000088	1	1	1	0	1	1	0	1	0	1	1	1	9
PRKAA1	5562	NM_206907	hsa-miR-30d-3p	MIMAT0004551	1	1	1	0	1	1	0	1	0	1	1	1	9
PRKAA2	5563	NM_006252	hsa-miR-125b-5p	MIMAT0000423	1	1	1	0	0	1	0	1	1	1	1	1	9
PRKAA2	5563	NM_006252	hsa-miR-1264	MIMAT0005791	1	1	1	0	0	1	0	1	1	1	1	1	9
PRKAA2	5563	NM_006252	hsa-miR-1265	MIMAT0005918	1	1	1	0	1	1	0	0	1	1	1	1	9
PRKAA2	5563	NM_006252	hsa-miR-1267	MIMAT0005921	1	1	1	0	1	1	0	0	1	1	1	1	9
PRKAA2	5563	NM_006252	hsa-miR-494-3p	MIMAT0002816	1	1	1	0	1	1	0	0	1	1	1	1	9
PRKAA2	5563	NM_006252	hsa-miR-499a-5p	MIMAT0002870	1	1	1	0	1	1	0	0	1	1	1	1	9
PRKAA2	5563	NM_006252	hsa-miR-512-5p	MIMAT0002822	1	1	1	0	1	1	0	0	1	1	1	1	9
PRKAA2	5563	NM_006252	hsa-miR-513c-5p	MIMAT0005789	1	1	1	0	1	1	0	0	1	1	1	1	9
PRKAA2	5563	NM_006252	hsa-miR-520g-3p	MIMAT0002858	1	1	1	0	1	1	0	0	1	1	1	1	9
PRKAA2	5563	NM_006252	hsa-miR-520h	MIMAT0002867	1	1	1	0	1	1	0	0	1	1	1	1	9
PRKAA2	5563	NM_006252	hsa-miR-543	MIMAT0004954	1	1	1	0	1	1	0	0	1	1	1	1	9
PRKAA2	5563	NM_006252	hsa-miR-548a-3p	MIMAT0003251	1	1	1	0	1	1	0	0	1	1	1	1	9
PRKAA2	5563	NM_006252	hsa-miR-548b-5p	MIMAT0004798	1	1	1	0	1	1	0	0	1	1	1	1	9
PRKAA2	5563	NM_006252	hsa-miR-548c-3p	MIMAT0003285	1	1	1	0	1	1	0	0	1	1	1	1	9
PRKAA2	5563	NM_006252	hsa-miR-548c-5p	MIMAT0004806	1	1	1	0	1	1	0	0	1	1	1	1	9
PRKAA2	5563	NM_006252	hsa-miR-548d-5p	MIMAT0004812	1	1	1	0	1	1	0	0	1	1	1	1	9
PRKAA2	5563	NM_006252	hsa-miR-548e-3p	MIMAT0005874	1	1	1	0	1	1	0	0	1	1	1	1	9
PRKAA2	5563	NM_006252	hsa-miR-1290	MIMAT0005880	1	1	1	0	1	1	0	0	1	1	1	1	9
PRKAA2	5563	NM_006252	hsa-miR-548j-5p	MIMAT0005875	1	1	1	0	1	1	0	0	1	1	1	1	9
PRKAA2	5563	NM_006252	hsa-miR-548m	MIMAT0005917	1	1	1	0	1	1	0	0	1	1	1	1	9
PRKAA2	5563	NM_006252	hsa-miR-548n	MIMAT0005916	1	1	1	0	1	1	0	0	1	1	1	1	9
PRKAA2	5563	NM_006252	hsa-miR-548o-3p	MIMAT0005919	1	1	1	0	1	1	0	0	1	1	1	1	9
PRKAA2	5563	NM_006252	hsa-miR-569	MIMAT0003234	1	1	1	0	1	1	0	0	1	1	1	1	9
PRKAA2	5563	NM_006252	hsa-miR-577	MIMAT0003242	1	1	1	0	1	1	0	0	1	1	1	1	9
PRKAA2	5563	NM_006252	hsa-miR-579-3p	MIMAT0003244	1	1	1	0	1	1	0	1	1	0	1	1	9
PRKAA2	5563	NM_006252	hsa-miR-587	MIMAT0003253	1	1	1	0	1	1	0	0	1	1	1	1	9
PRKAA2	5563	NM_006252	hsa-miR-590-3p	MIMAT0004801	1	1	1	0	1	1	0	0	1	1	1	1	9
PRKAA2	5563	NM_006252	hsa-miR-618	MIMAT0003287	1	1	1	0	1	1	0	0	1	1	1	1	9
PRKAA2	5563	NM_006252	hsa-miR-622	MIMAT0003291	1	1	1	0	0	1	0	1	1	1	1	1	9
PRKAA2	5563	NM_006252	hsa-miR-641	MIMAT0003311	1	1	1	0	1	1	0	0	1	1	1	1	9
PRKAA2	5563	NM_006252	hsa-miR-1305	MIMAT0005893	1	1	1	0	1	1	0	0	1	1	1	1	9
PRKAA2	5563	NM_006252	hsa-miR-657	MIMAT0003335	1	1	1	0	1	1	0	0	1	1	1	1	9
PRKAA2	5563	NM_006252	hsa-miR-664a-3p	MIMAT0005949	1	1	1	0	1	1	0	1	1	0	1	1	9
PRKAA2	5563	NM_006252	hsa-miR-1323	MIMAT0005795	1	1	1	0	1	1	0	0	1	1	1	1	9
PRKAA2	5563	NM_006252	hsa-miR-875-3p	MIMAT0004923	1	1	1	0	1	1	0	0	1	1	1	1	9
PRKAA2	5563	NM_006252	hsa-miR-92b-3p	MIMAT0003218	1	1	1	1	0	1	0	0	1	1	1	1	9
PRKAA2	5563	NM_006252	hsa-miR-944	MIMAT0004987	1	1	1	0	1	1	0	0	1	1	1	1	9
PRKAA2	5563	NM_006252	hsa-miR-150-3p	MIMAT0004610	1	1	1	0	1	1	0	1	0	1	1	1	9
PRKAA2	5563	NM_006252	hsa-miR-186-5p	MIMAT0000456	1	1	1	0	1	1	0	0	1	1	1	1	9
PRKAA2	5563	NM_006252	hsa-miR-197-3p	MIMAT0000227	1	1	1	1	0	1	0	0	1	1	1	1	9
PRKAA2	5563	NM_006252	hsa-miR-219a-5p	MIMAT0000276	1	1	1	0	1	1	0	0	1	1	1	1	9
PRKAA2	5563	NM_006252	hsa-miR-27b-5p	MIMAT0004588	1	1	1	0	1	1	0	1	0	1	1	1	9
PRKAA2	5563	NM_006252	hsa-miR-30a-3p	MIMAT0000088	1	1	1	0	1	1	0	1	0	1	1	1	9
PRKAA2	5563	NM_006252	hsa-miR-30a-5p	MIMAT0000087	1	1	1	0	1	1	0	0	1	1	1	1	9
PRKAA2	5563	NM_006252	hsa-miR-30b-5p	MIMAT0000420	1	1	1	0	1	1	0	0	1	1	1	1	9
PRKAA2	5563	NM_006252	hsa-miR-30c-5p	MIMAT0000244	1	1	1	0	1	1	0	0	1	1	1	1	9
PRKAA2	5563	NM_006252	hsa-miR-30d-3p	MIMAT0004551	1	1	1	0	1	1	0	1	0	1	1	1	9
PRKAA2	5563	NM_006252	hsa-miR-30d-5p	MIMAT0000245	1	1	1	0	1	1	0	0	1	1	1	1	9
PRKAA2	5563	NM_006252	hsa-miR-30e-5p	MIMAT0000692	1	1	1	0	1	1	0	0	1	1	1	1	9
PRKAA2	5563	NM_006252	hsa-miR-1200	MIMAT0005863	1	1	1	0	1	1	0	0	1	1	1	1	9
PRKAA2	5563	NM_006252	hsa-miR-34b-5p	MIMAT0000685	1	1	1	0	1	1	0	0	1	1	1	1	9
PRKAA2	5563	NM_006252	hsa-miR-3714	MIMAT0018165	1	1	1	0	1	1	0	1	0	1	1	1	9
PRKAA2	5563	NM_006252	hsa-miR-1237-3p	MIMAT0005592	1	1	1	0	1	1	0	0	1	1	1	1	9
PRKAA2	5563	NM_006252	hsa-miR-380-3p	MIMAT0000735	1	1	1	0	1	1	0	0	1	1	1	1	9
PRKAA2	5563	NM_006252	hsa-miR-124-3p	MIMAT0000422	1	1	1	0	0	1	0	1	1	1	1	1	9
PRKAA2	5563	NM_006252	hsa-miR-409-5p	MIMAT0001638	1	1	1	0	1	1	0	0	1	1	1	1	9
PRKAA2	5563	NM_006252	hsa-miR-410-3p	MIMAT0002171	1	1	1	0	1	1	0	0	1	1	1	1	9
PRKAB1	5564	NM_006253	hsa-miR-510-5p	MIMAT0002882	1	1	1	0	0	1	0	1	1	1	1	1	9
PRKAB1	5564	NM_006253	hsa-miR-542-3p	MIMAT0003389	1	1	1	0	1	1	0	0	1	1	1	1	9
PRKAB1	5564	NM_006253	hsa-miR-141-3p	MIMAT0000432	1	1	1	0	1	1	0	0	1	1	1	1	9
PRKAB1	5564	NM_006253	hsa-miR-200a-3p	MIMAT0000682	1	1	1	0	1	1	0	0	1	1	1	1	9
PRKAB1	5564	NM_006253	hsa-miR-1179	MIMAT0005824	1	1	1	0	1	1	0	0	1	1	1	1	9
PTEN	5728	NM_000314	hsa-miR-486-5p	MIMAT0002177	1	1	1	1	1	0	0	1	1	0	1	1	9
PTEN	5728	NM_000314	hsa-miR-622	MIMAT0003291	1	1	1	1	1	0	0	1	1	0	1	1	9
PTEN	5728	NM_000314	hsa-miR-92a-3p	MIMAT0000092	1	1	1	1	1	0	0	1	1	0	1	1	9
PTEN	5728	NM_000314	hsa-miR-92b-3p	MIMAT0003218	1	1	1	1	1	0	0	1	1	0	1	1	9
PTEN	5728	NM_000314	hsa-miR-367-3p	MIMAT0000719	1	1	1	1	1	0	0	1	1	0	1	1	9
RAB32	10981	NM_006834	hsa-miR-30c-5p	MIMAT0000244	1	1	1	0	1	1	0	1	1	0	1	1	9
RAB32	10981	NM_006834	hsa-miR-30d-5p	MIMAT0000245	1	1	1	0	1	1	0	1	1	0	1	1	9
ROCK1	6093	NM_005406	hsa-miR-582-5p	MIMAT0003247	1	1	1	0	1	0	0	1	1	1	1	1	9
ROCK1	6093	NM_005406	hsa-miR-592	MIMAT0003260	1	1	1	0	1	0	0	1	1	1	1	1	9
ROCK1	6093	NM_005406	hsa-miR-139-5p	MIMAT0000250	1	1	1	1	0	0	0	1	1	1	1	1	9
ROCK1	6093	NM_005406	hsa-miR-148a-3p	MIMAT0000243	1	1	1	0	1	0	0	1	1	1	1	1	9
ROCK1	6093	NM_005406	hsa-miR-148b-3p	MIMAT0000759	1	1	1	0	1	0	0	1	1	1	1	1	9
ROCK1	6093	NM_005406	hsa-miR-152-3p	MIMAT0000438	1	1	1	0	1	0	0	1	1	1	1	1	9
ROCK1	6093	NM_005406	hsa-miR-1825	MIMAT0006765	1	1	1	0	1	0	0	1	1	1	1	1	9
ROCK1	6093	NM_005406	hsa-miR-202-3p	MIMAT0002811	1	1	1	0	1	0	0	1	1	1	1	1	9
SNAP23	8773	NM_003825	hsa-miR-2115-5p	MIMAT0011158	1	1	1	0	1	1	0	1	0	1	1	1	9
SOCS3	9021	NM_003955	hsa-miR-636	MIMAT0003306	1	1	1	1	0	1	0	0	1	1	1	1	9
SOCS3	9021	NM_003955	hsa-miR-650	MIMAT0003320	1	1	1	0	1	1	0	0	1	1	1	1	9
SOCS3	9021	NM_003955	hsa-miR-765	MIMAT0003945	1	1	1	0	0	1	0	1	1	1	1	1	9
SOCS3	9021	NM_003955	hsa-miR-19a-3p	MIMAT0000073	1	1	1	0	1	1	0	1	1	0	1	1	9
SOCS3	9021	NM_003955	hsa-miR-19b-3p	MIMAT0000074	1	1	1	0	1	1	0	1	1	0	1	1	9
SOCS3	9021	NM_003955	hsa-miR-203a	MIMAT0000264	1	1	1	0	1	1	0	1	1	0	1	1	9
SOCS3	9021	NM_003955	hsa-miR-218-5p	MIMAT0000275	1	1	1	0	0	1	0	1	1	1	1	1	9
SOCS3	9021	NM_003955	hsa-miR-30a-5p	MIMAT0000087	1	1	1	0	1	1	0	1	1	0	1	1	9
SOCS3	9021	NM_003955	hsa-miR-30b-5p	MIMAT0000420	1	1	1	0	1	1	0	1	1	0	1	1	9
SOCS3	9021	NM_003955	hsa-miR-30c-5p	MIMAT0000244	1	1	1	0	1	1	0	1	1	0	1	1	9
SOCS3	9021	NM_003955	hsa-miR-1203	MIMAT0005866	1	1	1	1	0	1	0	0	1	1	1	1	9
SOCS3	9021	NM_003955	hsa-miR-423-5p	MIMAT0004748	1	1	1	1	0	1	0	0	1	1	1	1	9
STX5	6811	NM_001244666	hsa-miR-629-3p	MIMAT0003298	1	1	1	0	0	1	1	1	0	1	1	1	9
STX5	6811	NM_001244666	hsa-miR-133a-3p	MIMAT0000427	1	1	1	0	0	1	1	1	0	1	1	1	9
STX5	6811	NM_001244666	hsa-miR-133b	MIMAT0000770	1	1	1	0	0	1	1	1	0	1	1	1	9
STX5	6811	NM_001244666	hsa-miR-150-5p	MIMAT0000451	1	1	1	0	0	1	1	1	0	1	1	1	9
STX5	6811	NM_001244666	hsa-miR-24-3p	MIMAT0000080	1	1	1	0	0	1	1	1	0	1	1	1	9
STX5	6811	NM_003164	hsa-miR-485-5p	MIMAT0002175	1	0	1	0	1	1	1	1	1	0	1	1	9
STX5	6811	NM_003164	hsa-miR-513a-5p	MIMAT0002877	1	0	1	0	1	1	1	1	1	0	1	1	9

## Sheet: 29 common pairs
Supplementary Table S5
MAPK1%hsa-miR-320a
MAPK1%hsa-miR-769-5p
NFKB1%hsa-miR-16-5p
NFKB1%hsa-miR-9-5p
ROCK1%hsa-miR-148b-3p
SOCS3%hsa-miR-203a
SOCS3%hsa-miR-30c-5p
ELOVL2%hsa-miR-10a-5p
ELOVL5%hsa-miR-19b-3p
PPARG%hsa-miR-130a-3p
PPARG%hsa-miR-130b-3p
PPARG%hsa-miR-27b-3p
ABCA1%hsa-miR-19a-3p
ABCA1%hsa-miR-27a-3p
ABCA1%hsa-miR-33a-5p
ABCA1%hsa-miR-33b-5p
LDLR%hsa-miR-130a-3p
LDLR%hsa-miR-130b-3p
LDLR%hsa-miR-93-5p
CEBPA%hsa-miR-124-3p
FOXO1%hsa-miR-183-5p
FOXO1%hsa-miR-223-3p
FOXO1%hsa-miR-27a-3p
FOXO1%hsa-miR-96-5p
IRS1%hsa-miR-7-5p
IRS2%hsa-let-7e-5p
IRS2%hsa-miR-7-5p
PPARA%hsa-miR-124-3p
PPARA%hsa-miR-22-3p
